# Supplementary material for: Alcohol consumption, blood DNA methylation and breast cancer: a Mendelian randomisation study
Source: Eur J Epidemiol. 2022 Jun 16;37(7):701–12. doi: 10.1007/s10654-022-00886-1 (PMC9329409; doi:10.1007/s10654-022-00886-1)
Supplement: Supplementary file 2 — (XLSX 117 KB) [file 10654_2022_886_MOESM2_ESM.xlsx]

## Sheet: S1
Supplementary Table 1. Characteristics of included studies.
Author year	Population			Exposure assessment			Outcome evaluation		NOS Score
	Cohort description and country	Age (years)	Sample size	Ex-drinker in reference category	Occasional drinker in reference category	Adjusted factors	Follow-up (years)	Events
Schatzkin 1987	NHANES I Epidemiologic Follow-up Study, USA	49(mean)	7188	Unknown	N	age, education, BMI, total diatery fat, age at first parturition, age at menarche, parity, positive family history, and premenopausal status	10(median)	121	7
Simon 1991	Tecumseh Community Health Study, USA	33 (mean, premenopausal); 51(mean, postmenopausal)	1954	N	N	age, BMI, subscapular and triceps skinfold measurements, education levels, cigarette use, family history of breast cancer, age at menarche, mother’s age at first live birth, and parity	28	87	7
Hoyer 1992	Glostrup Population Studies, Denmark	30-80	5207	Unknown	N	age, social class, age at menarche, menopause, number of full-term pregnancies, height, weight, BMI, coffee cosumption, smoking	4-26	51	7
Goodman 1997	Life Span Study, Japan	NA	22200	N	N	city, attained age, age at the time of the bombings, and radiation dose to the breast	8.31(mean)	161	6
Lucas 1998	The Study of Osteoporotic Fractures, USA	>65	7250	N	N	family history	13	104	7
Zhang 1999	Framingham Study, USA	28-62(Original cohort); 12-60 (Offspring cohort)	5048	Unknown	N	education, height, body mass index, physical activity index, age at first pregnancy (Original Cohort only), parity, age at menarche (Offspring Cohort only), age at menopause, average number of cigarettes smoked, and postmenopausal estrogen use	34.3 (median, Original cohort); 19.3 (median, Offspring cohort)	287	7
Dumeaux 2004	Norwegian Women and Cancer Study, Norway	30-70	86948	Unknown	N	age, invitation to do breast screening, age at menarche, age at first birth and parity, family history of breast cancer in mother, menopausal status, HRT use, and BMI	10	1130	9
Ericson 2007	Malmö Diet and Cancer Cohort, Sweden	>=50	11699	Unknown	N	age	9.5(mean)	392	7
Thygesen 2008	Copenhagen City Heart Study, Denmark	52.7 (mean)	9318	Unknown	Y	age, body mass index, parity, physical activity, hormonal therapy, menopausal age, smoking habit and educational level	27	476	7
Allen 2009	Million Women Study, UK	55	1280296	N	N	age, region of residence, socioeconomic status, body mass index, smoking, physical activity, use of oral contraceptives, and hormone replacement therapy	7.2 (mean)	28380	7
Maruti 2009	VITamins And Lifestyle Cohort, USA	50-76	35023	Unknown	Y	age, race, family history of breast cancer, mammography within 2 y preceding baseline, history ofbreast biopsy, age at menarche, age at first birth, age at menopause, years of combined estrogen and progestin postmenopausal hormone use, BMI, height, total physical activity, and alcohol intake in the past year	5 (mean)	743	9
Kawai 2011	Miyagi Cohort Study, Japan	40-64	19227	N	N	age, body mass index, smoking, occupation, walking, educational level, age at menarche, parity number, family history of breast cancer, age at menopause, use of exogenous female hormones and/or OC, energy-adjusted intakes of fat and folate and energy intake	23	241	9
Lecarpentier 2011	Genetic and Cancer Group of the Fédération Nationale des Centres de Lutte Contre le Cancer, France	43.7	990	N	N	parity, menopausal status, gene, smoking and number of years of smoking interruption	10	379	5
Chhim 2015	The Supplémentation en Vitamines et Minéraux Antioxydants study, France	49.1 (mean)	6542	Unknown	Y	age, active intervention group during SU.VI.MAX trial, number of dietary records, smoking status, educational level, physical activity, height, BMI, family history of cancer, energy intake without alcohol, dietary fiber intake, menopausal status at baseline, use of hormonal treatment of menopause at baseline, number of live births, and family history of breast (instead of overall) cancer	12.1 (mean)	158	9
Hippisley-Cox 2015	QResearch database, UK	44.9 (mean)	2495899	Unknown	N	age, BMI, Townsend and interaction between age and family history	15	41315	7
Klatsky 2015	Surveillance, Epidemiology, and End Results program, USA	41 (mean)	69153	N	N	age, sex, race or ethnicity, body mass index, education, marital status, and smoking.	17.8 (mean)	3639	7
Jung 2016	Pooling Project of Prospective Studies of Diet and Cancer, Mixed	Mixed	1089273	Unknown	N	ethnicity , education, body mass index, height, physical activity, smoking status, age at menarche, joint effects of menopausal status and hormone replacement therapy, oral contraceptive use, joint effects of parity and age at first birth, family history of breast cancer, personal history of benign breast disease and total energy intake; age in years and year of questionnaire return	6-18	37191	9
Nitta 2016	Japan Collaborative Cohort Study, Japan	40-79	38610	Unknown	N	age at the baseline survey, age at menarche, number of live births, and age at the first delivery	20	273	7
Betts 2017	The Health and Lifestyle Survey (HALS1), UK	48 (mean)	3941	Unknown	N	ethnicity, income, self-rated health, smoking status, BMI, exercise	25	150	7
Ellingjord-Dale 2017	Norwegian Breast Cancer Screening Program, Norway	50-69	29712	Unknown	N	physical activity, smoking, BMI, education, age at menarche, number of pregnancies, and menopausal status	8	4952	7
White 2017	The Sister Study, USA	35-74	50884	N	N	age, race/ethnicity, education, age at menarche, age at first birth, parity, use of hormonal birth control, pack-years of smoking, use of postmenopausal hormones, age at menopause and menopausal status, and body mass index	6.4 (mean)	1843	6
Li 2018	European Prospective Investigation into Cancer and Nutrition, Europe	52.1 (mean)	281330	Unknown	N	NA	14.7 (mean)	12067	7
Viner 2019	Alberta’s Tomorrow Project, Canada	35-69	16581	Unknown	N	age, sex, marital status, highest level of education, total household income, smoking status, PYs of cigarettes, BMI, menopausal status, history of breast cancer screening, history of colon cancer screening	12.3 (mean)	465	7
Zeinomar 2019	Prospective Family Study Cohort, Mixed	18-79	17435	Unknown	N	study site, race/ethnicity, body mass index, education, hormonal birth control use, and cigarette smoking	10.4 (median)	1009	7
Arthur 2020	UK Biobank, UK	45 (median, premenopausal); 61(median, postmenopausal)	146326	Unknown	N	age at recruitment, socioeconomic status, age at menarche, parity and age at first pregnancy, family history of breast cancer, history of mammograms, oral contraceptive use, age at menopause, hormone replacement therapy use, first five principal components of ancestry and genotyping batch, genetic score, diet score, physical activity, BMI and smoking	7.1 (median)	3422	9
Rainey 2020	KARolinska MAmmography project, Sweden	54 (mean)	57654	Unknown	Y	age, BMI, ethnicity, oral contraceptive use, use of menopausal hormone therapy, family history of breast cancer in mother or sister(s), age at menarche, parity and age at first birth, education level and menopausal status	6	957	9
Total			5795688	-	-	-	-	139993	-

## Sheet: S2
Supplementary Table 2. Quality assessment of included studies using the Newcastle-Ottawa Scale.
Quality Criteria	Schatzkin 1987	Simon 1991	Hoyer 1992	Goodman 1997	Lucas 1998	Zhang 1999	Dumeaux 2004	Ericson 2007	Thygesen 2008	Allen 2009	Maruti 2009	Kawai 2011	Lecarpentier 2011	Chhim 2015	Hippisley-Cox 2015	Klatsky 2015	Jung 2016	Nitta 2016	Betts 2017	Ellingjord-Dale 2017	White 2017	Li 2018	Viner 2019	Zeinomar 2019	Arthur 2020	Rainey 2020
Selection
Representativeness of the exposed cohort	★	★	★		★	★	★	★	★	★	★	★		★	★	★	★	★	★	★		★	★	★	★	★
Selection of the non exposed cohort	★	★	★	★	★	★	★	★	★	★	★	★	★	★	★	★	★	★	★	★	★	★	★	★	★	★
Ascertainment of exposure	★	★	★	★	★	★	★	★	★	★	★	★	★	★	★	★	★	★	★	★	★	★	★	★	★	★
Demonstration that outcome of interest was not present at start of study	★	★	★	★	★	★	★	★	★	★	★	★	★	★	★	★	★	★	★	★	★	★	★	★	★	★
Comparability
Basic adjustment a							★				★	★		★			★								★	★
Additional adjustment b							★				★	★		★			★								★	★
Outcome
Assessment of outcome	★	★	★	★	★	★	★	★	★	★	★	★	★	★	★	★	★	★	★	★	★	★	★	★	★	★
Was follow-up long enough for outcomes to occur	★	★	★	★	★	★	★	★	★	★	★	★	★	★	★	★	★	★	★	★	★	★	★	★	★	★
Adequacy of follow up of cohorts	★	★	★	★	★	★	★	★	★	★	★	★		★	★	★	★	★	★	★	★	★	★	★	★	★
a The study adjusted for age, family history, and hormone replacement therapy/ oral contraceptive use.
b The study additionally adjusted for other confounders of breast cancer risk (e.g. smoking, body mass index, parity, menopausal status).

## Sheet: S3
Supplementary Table 3. Genetic instruments of Two-Sample MR (Drinks per week, AUD and PAU).
Phenotype	SNP	Chr	Pos	beta	SE	P value	Effect allele	Other allele	EAF	F Statistic
Drinks Per Week a	rs705687	1	4548453	-0.010904	0.001776	8.15e-10	G	A	0.785	37.7
Drinks Per Week a	rs58107686	1	33837334	-0.009747	0.001585	7.79e-10	A	C	0.328	37.8
Drinks Per Week a	rs12088813	1	66407700	-0.009329	0.001649	1.58e-08	C	A	0.267	32
Drinks Per Week a	rs5024204	1	71491890	0.009703	0.001628	2.55e-09	T	A	0.278	35.5
Drinks Per Week a	rs10753661	1	165119792	-0.008638	0.001569	3.76e-08	A	G	0.684	30.3
Drinks Per Week a	rs28680958	1	173848808	-0.010996	0.00177	5.13e-10	A	G	0.217	38.6
Drinks Per Week a	rs823114	1	205719532	0.008768	0.001467	2.31e-09	A	G	0.553	35.7
Drinks Per Week a	rs77165542	2	430975	-0.026011	0.003971	5.63e-11	T	C	0.035	42.9
Drinks Per Week a	rs1260326	2	27730940	0.02089	0.001488	8.05e-45	C	T	0.601	197
Drinks Per Week a	rs13383034	2	45155276	0.014927	0.001551	6.31e-22	T	C	0.329	92.6
Drinks Per Week a	rs13032049	2	63581507	0.010195	0.001618	3e-10	G	A	0.283	39.7
Drinks Per Week a	rs828867	2	74334462	0.008757	0.001464	2.15e-09	A	G	0.545	35.8
Drinks Per Week a	rs11692435	2	98275354	0.01745	0.002616	2.53e-11	A	G	0.085	44.5
Drinks Per Week a	rs13024996	2	144225215	-0.010913	0.001515	5.72e-13	A	C	0.364	51.9
Drinks Per Week a	rs72859280	2	147956293	0.022885	0.003902	4.44e-09	T	G	0.036	34.4
Drinks Per Week a	rs56337305	2	225475560	-0.009588	0.001499	1.63e-10	C	T	0.383	40.9
Drinks Per Week a	rs13094887	3	70968431	-0.01031	0.001589	8.57e-11	T	A	0.301	42.1
Drinks Per Week a	rs62250685	3	85457240	-0.014357	0.0015	1.05e-21	G	A	0.614	91.6
Drinks Per Week a	rs13066454	3	93994255	-0.008776	0.001492	4.13e-09	T	C	0.398	34.6
Drinks Per Week a	rs9838144	3	131576287	-0.009964	0.001793	2.65e-08	C	G	0.209	30.9
Drinks Per Week a	rs2011092	3	141124607	-0.0089	0.00154	7.35e-09	C	T	0.339	33.4
Drinks Per Week a	rs6787172	3	158187811	-0.008031	0.001466	4.27e-08	G	T	0.554	30
Drinks Per Week a	rs3748034	4	3446091	-0.01174	0.002082	1.67e-08	T	G	0.143	31.8
Drinks Per Week a	rs11940694	4	39414993	0.02595	0.001486	3.03e-68	G	A	0.597	305
Drinks Per Week a	rs4501255	4	42151306	0.010693	0.001719	4.83e-10	G	C	0.235	38.7
Drinks Per Week a	rs1229984	4	100239319	0.150534	0.003861	<2.2E-308	C	T	0.963	1520
Drinks Per Week a	rs36052336	4	100273594	-0.018429	0.003034	1.23e-09	G	A	0.061	36.9
Drinks Per Week a	rs2165670	4	100286085	0.02308	0.002364	1.67e-22	A	G	0.106	95.3
Drinks Per Week a	rs79139602	4	100444363	0.060272	0.005076	1.8e-32	T	A	0.021	141
Drinks Per Week a	rs4699791	4	101243023	0.018571	0.002477	6.58e-14	A	G	0.096	56.2
Drinks Per Week a	rs13107325	4	103188709	-0.027505	0.002816	1.53e-22	T	C	0.072	95.4
Drinks Per Week a	rs4690727	4	143648579	0.010817	0.00162	2.43e-11	G	C	0.718	44.6
Drinks Per Week a	rs12651313	4	171086393	-0.008643	0.001467	3.79e-09	G	C	0.443	34.7
Drinks Per Week a	rs4916723	5	87854395	-0.009952	0.001479	1.72e-11	C	A	0.416	45.3
Drinks Per Week a	rs12655091	5	144412335	-0.008312	0.00146	1.25e-08	A	G	0.53	32.4
Drinks Per Week a	rs55872084	5	155902003	0.009979	0.001719	6.32e-09	T	G	0.235	33.7
Drinks Per Week a	rs6460047	7	73042443	0.011624	0.001796	9.69e-11	C	T	0.208	41.9
Drinks Per Week a	rs10236149	7	98977515	-0.013498	0.002219	1.18e-09	G	A	0.123	37
Drinks Per Week a	rs35034355	7	103840115	-0.008097	0.001459	2.87e-08	A	G	0.521	30.8
Drinks Per Week a	rs6951574	7	153489744	0.013222	0.001463	1.58e-19	C	T	0.458	81.7
Drinks Per Week a	rs13250583	8	20949917	-0.009718	0.00178	4.7e-08	T	C	0.213	29.8
Drinks Per Week a	rs1217091	8	64527399	0.012161	0.001865	7.05e-11	C	T	0.812	42.5
Drinks Per Week a	rs28601761	8	126500031	0.009103	0.001477	7.17e-10	G	C	0.42	38
Drinks Per Week a	rs55932213	9	108755622	0.009488	0.001654	9.55e-09	G	A	0.736	32.9
Drinks Per Week a	rs10978550	9	109345993	-0.011748	0.001802	7.15e-11	C	T	0.206	42.5
Drinks Per Week a	rs7074871	10	110507806	-0.0094	0.001672	1.86e-08	A	G	0.255	31.6
Drinks Per Week a	rs17665139	10	125093880	-0.01156	0.002047	1.59e-08	T	C	0.149	31.9
Drinks Per Week a	rs7950166	11	8642218	-0.009799	0.001516	9.89e-11	T	C	0.637	41.8
Drinks Per Week a	rs11030084	11	27643725	-0.010607	0.001881	1.72e-08	T	C	0.184	31.8
Drinks Per Week a	rs56030824	11	47397353	-0.011602	0.001563	1.15e-13	A	G	0.322	55.1
Drinks Per Week a	rs10750025	11	113424042	0.010321	0.00157	4.89e-11	T	C	0.686	43.2
Drinks Per Week a	rs1713676	11	113660576	-0.007992	0.001459	4.29e-08	G	A	0.522	30
Drinks Per Week a	rs4938230	11	116075001	0.01281	0.001998	1.48e-10	A	C	0.842	41.1
Drinks Per Week a	rs682011	11	121544285	0.008212	0.001468	2.22e-08	C	T	0.559	31.3
Drinks Per Week a	rs12795042	11	133658168	-0.008319	0.001504	3.25e-08	C	A	0.623	30.6
Drinks Per Week a	rs10876188	12	51895882	-0.007987	0.001463	4.84e-08	T	C	0.457	29.8
Drinks Per Week a	rs3809162	12	54674235	0.009061	0.00149	1.19e-09	G	A	0.397	37
Drinks Per Week a	rs10506274	12	81601464	-0.009037	0.001458	5.78e-10	T	G	0.484	38.4
Drinks Per Week a	rs4842786	12	92170791	-0.008798	0.001479	2.73e-09	A	G	0.584	35.4
Drinks Per Week a	rs500321	13	27124360	-0.009669	0.001653	4.92e-09	T	A	0.736	34.2
Drinks Per Week a	rs1123285	14	57274519	-0.008897	0.001544	8.14e-09	G	C	0.335	33.2
Drinks Per Week a	rs2180870	14	58782779	-0.012178	0.002133	1.12e-08	C	T	0.135	32.6
Drinks Per Week a	rs28929474	14	94844947	-0.0368	0.005438	1.34e-11	T	C	0.018	45.8
Drinks Per Week a	rs11625650	14	104610138	-0.009568	0.001724	2.89e-08	A	G	0.233	30.8
Drinks Per Week a	rs2472297	15	75027880	0.010606	0.001685	3.1e-10	T	C	0.249	39.6
Drinks Per Week a	rs12907323	15	86796012	0.008497	0.001481	9.93e-09	G	A	0.411	32.9
Drinks Per Week a	rs2764771	16	20013793	0.009891	0.001582	4.02e-10	A	G	0.307	39.1
Drinks Per Week a	rs17177078	16	24810681	-0.022315	0.003012	1.27e-13	T	C	0.063	54.9
Drinks Per Week a	rs378421	16	28754684	-0.011205	0.001487	4.83e-14	A	G	0.404	56.8
Drinks Per Week a	rs113443718	16	29892184	-0.010208	0.001585	1.19e-10	A	G	0.305	41.5
Drinks Per Week a	rs62044525	16	64872590	-0.012173	0.001883	1.03e-10	G	C	0.184	41.8
Drinks Per Week a	rs7185555	16	69131281	-0.011101	0.002027	4.24e-08	C	G	0.153	30
Drinks Per Week a	rs79616692	16	72338507	0.016302	0.002351	4.11e-12	C	G	0.108	48.1
Drinks Per Week a	rs1104608	16	73912588	-0.010975	0.001476	1.05e-13	C	G	0.425	55.3
Drinks Per Week a	rs4548913	17	2209888	-0.00836	0.001511	3.11e-08	A	G	0.632	30.6
Drinks Per Week a	rs3803800	17	7462969	0.011379	0.001777	1.5e-10	G	A	0.786	41
Drinks Per Week a	rs2854334	17	29715500	0.009221	0.001498	7.51e-10	G	A	0.615	37.9
Drinks Per Week a	rs2532276	17	44246624	-0.0218	0.002559	1.62e-17	A	C	0.215	72.6
Drinks Per Week a	rs10438820	17	78524597	0.008972	0.001593	1.76e-08	T	C	0.702	31.7
Drinks Per Week a	rs9950000	18	53052169	-0.009118	0.001491	9.38e-10	T	C	0.395	37.4
Drinks Per Week a	rs4092465	18	55080437	-0.008292	0.001514	4.39e-08	G	A	0.635	30
Drinks Per Week a	rs281379	19	49214274	0.013722	0.001458	4.91e-21	A	G	0.508	88.6
Drinks Per Week a	rs4815364	20	25035711	0.008582	0.001499	1.02e-08	A	G	0.616	32.8
Drinks Per Week a	rs9607814	22	41946519	-0.010181	0.001859	4.31e-08	A	C	0.2	30
Alcohol Use Disorder a	rs12743648	1	66428502	-0.023427	0.004014	5.34e-09	T	G	0.234	61.82
Alcohol Use Disorder a	rs61767420	1	73848610	0.019446	0.003472	2.13e-08	A	G	0.413	57.57
Alcohol Use Disorder a	rs494904	2	45141180	-0.024796	0.003535	2.32e-12	T	C	0.589	93.46
Alcohol Use Disorder a	rs1402398	2	58042241	0.020785	0.003499	2.85e-09	A	G	0.628	63.39
Alcohol Use Disorder a	rs13411140	2	144215811	-0.019358	0.003495	3.03e-08	T	C	0.363	54.4
Alcohol Use Disorder a	rs2713557	2	227171603	0.019781	0.00352	1.92e-08	T	C	0.356	56.35
Alcohol Use Disorder a	rs13129401	4	39404872	-0.023406	0.003416	7.33e-12	A	G	0.454	85.28
Alcohol Use Disorder a	rs1229984	4	100239319	-0.223527	0.01016	2.88e-107	T	C	0.03	921.56
Alcohol Use Disorder a	rs13107325	4	103188709	-0.056092	0.006328	7.71e-19	T	C	0.079	144.14
Alcohol Use Disorder a	rs12192123	6	31459342	-0.02216	0.003962	2.23e-08	A	G	0.232	54.97
Alcohol Use Disorder a	rs10270358	7	114948351	0.021961	0.003636	1.55e-09	A	G	0.318	65.71
Alcohol Use Disorder a	rs4240624	8	9184231	0.026018	0.00447	5.88e-09	A	G	0.913	33.87
Alcohol Use Disorder a	rs7073987	10	110565868	-0.022452	0.003877	7.01e-09	T	C	0.259	60.72
Alcohol Use Disorder a	rs7117878	11	57421457	0.021106	0.003662	8.26e-09	A	C	0.316	60.5
Alcohol Use Disorder a	rs6589386	11	113443753	-0.023179	0.003381	7.08e-12	T	C	0.424	82.4
Alcohol Use Disorder a	rs61974485	14	58765903	0.021868	0.003974	3.74e-08	T	C	0.266	58.67
Alcohol Use Disorder a	rs8008020	14	104355883	0.019256	0.003419	1.78e-08	T	C	0.416	56.58
Alcohol Use Disorder a	rs73403005	15	47645174	-0.020087	0.003454	6.06e-09	A	G	0.841	33.81
Alcohol Use Disorder a	rs9926289	16	53820503	-0.024484	0.003413	7.28e-13	A	G	0.398	90.19
Problematic Alcohol Use a	rs6421482	1	66419905	-0.016437	0.002603	2.7e-10	A	G	0.436	57.89
Problematic Alcohol Use a	rs61767420	1	73848610	0.015317	0.002681	1.11e-08	A	G	0.4	49.05
Problematic Alcohol Use a	rs1260326	2	27730940	-0.024563	0.002642	1.45e-20	T	C	0.403	126.52
Problematic Alcohol Use a	rs494904	2	45141180	-0.021371	0.002696	2.26e-15	T	C	0.596	95.81
Problematic Alcohol Use a	rs1402398	2	58042241	0.019088	0.002689	1.27e-12	A	G	0.627	74.21
Problematic Alcohol Use a	rs9679319	2	104134432	-0.015647	0.002604	1.86e-09	T	G	0.48	53.24
Problematic Alcohol Use a	rs13382553	2	138264231	-0.018415	0.003069	1.97e-09	A	G	0.766	52.95
Problematic Alcohol Use a	rs2673136	2	227164653	-0.015802	0.002691	4.31e-09	A	G	0.639	50.2
Problematic Alcohol Use a	rs62250713	3	85513793	0.016267	0.002689	1.46e-09	A	G	0.368	53.62
Problematic Alcohol Use a	rs13129401	4	39404872	-0.023316	0.002618	5.29e-19	A	G	0.453	117.39
Problematic Alcohol Use a	rs2602856	4	100029145	-0.015678	0.002732	9.56e-09	A	C	0.661	47.99
Problematic Alcohol Use a	rs1229984	4	100239319	-0.223527	0.01016	2.88e-107	T	C	0.03	1278.5
Problematic Alcohol Use a	rs13135092	4	103198082	0.056302	0.004823	1.75e-31	A	G	0.919	205.19
Problematic Alcohol Use a	rs2533200	7	153489074	-0.015305	0.002718	1.79e-08	C	G	0.516	50.97
Problematic Alcohol Use a	rs2582405	8	57424874	0.017499	0.003043	8.86e-09	T	C	0.237	48.24
Problematic Alcohol Use a	rs7900002	10	72907951	-0.014549	0.002644	3.74e-08	T	G	0.601	44.22
Problematic Alcohol Use a	rs56722963	10	110537834	-0.019028	0.002985	1.85e-10	T	C	0.255	59.94
Problematic Alcohol Use a	rs576859	11	57480623	0.020327	0.003585	1.43e-08	A	C	0.327	79.25
Problematic Alcohol Use a	rs6589386	11	113443753	-0.019549	0.002603	5.88e-14	T	C	0.432	81.72
Problematic Alcohol Use a	rs10790456	11	121624837	0.023175	0.004123	1.89e-08	A	G	0.78	80.3
Problematic Alcohol Use a	rs12296477	12	51903860	0.014307	0.002609	4.15e-08	C	G	0.547	44.19
Problematic Alcohol Use a	rs61974485	14	58765903	0.016631	0.00302	3.67e-08	T	C	0.265	46.89
Problematic Alcohol Use a	rs8008020	14	104355883	0.015959	0.002633	1.35e-09	T	C	0.418	53.96
Problematic Alcohol Use a	rs72768626	16	24693048	0.03219	0.005757	2.26e-08	A	G	0.945	47.08
Problematic Alcohol Use a	rs9937709	16	53820813	0.017382	0.002633	4.06e-11	A	G	0.585	63.9
Problematic Alcohol Use a	rs492602	19	49206417	-0.015998	0.002604	8.08e-10	A	G	0.508	55.73
Alcohol Use Disorder b	rs61767420	1	73848610	0.0194463	0.00347194	2.13e-08	A	G	0.4128	57.57
Alcohol Use Disorder b	rs1402398	2	58042241	0.0207848	0.00349912	2.85e-09	A	G	0.6279	63.39
Alcohol Use Disorder b	rs2713557	2	227171603	0.0197806	0.00352031	1.92e-08	T	C	0.3562	56.35
Alcohol Use Disorder b	rs12192123	6	31459342	-0.0221604	0.00396216	2.23e-08	A	G	0.2321	54.97
Alcohol Use Disorder b	rs10270358	7	114948351	0.0219606	0.00363647	1.55e-09	A	G	0.3182	65.71
Alcohol Use Disorder b	rs4240624	8	9184231	0.0345319	0.00593332	5.88e-09	A	G	0.9127	33.87
Alcohol Use Disorder b	rs7117878	11	57421457	0.0211059	0.0036623	8.26e-09	A	C	0.3163	60.5
Alcohol Use Disorder b	rs73403005	15	47645174	-0.0270868	0.00465809	6.06e-09	A	G	0.8414	33.81
Alcohol Use Disorder b	rs9926289	16	53820503	-0.0244843	0.00341292	7.28e-13	A	G	0.3977	90.19
Problematic Alcohol Use b	rs61767420	1	73848610	0.0153172	0.00268065	1.11e-08	A	G	0.3999	49.05
Problematic Alcohol Use b	rs1402398	2	58042241	0.0190883	0.00268925	1.27e-12	A	G	0.6274	74.21
Problematic Alcohol Use b	rs9679319	2	104134432	-0.0156471	0.00260351	1.86e-09	T	G	0.4797	53.24
Problematic Alcohol Use b	rs13382553	2	138264231	-0.0184147	0.0030686	1.97e-09	A	G	0.766	52.95
Problematic Alcohol Use b	rs2673136	2	227164653	-0.0158017	0.00269103	4.31e-09	A	G	0.6387	50.2
Problematic Alcohol Use b	rs13125415	4	100270452	-0.0242192	0.00266937	1.16e-19	A	G	0.5849	117.39
Problematic Alcohol Use b	rs2582405	8	57424874	0.0174987	0.00304272	8.86e-09	T	C	0.237	48.24
Problematic Alcohol Use b	rs7900002	10	72907951	-0.0145492	0.00264386	3.74e-08	T	G	0.6012	44.22
Problematic Alcohol Use b	rs576859	11	57480623	0.0203274	0.00358509	1.43e-08	A	C	0.3272	79.25
Problematic Alcohol Use b	rs8008020	14	104355883	0.0159589	0.00263261	1.35e-09	T	C	0.4175	53.96
Problematic Alcohol Use b	rs9937709	16	53820813	0.0173816	0.00263278	4.06e-11	A	G	0.585	63.9
Chr, chromosome; Pos, position; SE, standard error; EAF, effect allele frequency.
a) IVs associated with drinks per week, alcohol use disorder, and problematic alcohol use;
b) IVs associated with alcohol use disorder and problematic alcohol use conditioning on drinks per week.

## Sheet: S4
Supplementary Table 4. Results of the MR-PRESSO analysis of overall breast cancer.
Phenotype	No. of SNP	Outlier	Global test. P value	Distortion test. P value	MR analysis	Beta	SE	P Value
Drinks per week	84	2	<5.0E-04	0.076	Raw	0.014	0.098	0.883
					Outlier-corrected	-0.011	0.083	0.898
AUD	19	3	<0.001	0.205	Raw	0.048	0.136	0.725
					Outlier-corrected	-0.037	0.117	0.755
PAU	26	2	<0.001	0.926	Raw	0.032	0.116	0.784
					Outlier-corrected	0.038	0.112	0.737
SE, standard error.

## Sheet: S5
Supplementary Table 5. Two-sample MR estimates for the relationship between alcohol consumption and breast cancer subtypes.
Exposure	Outcome	No. of SNP	Method	OR	LCI	UCI	P effect	P heterogeneity	P intercept
Drinks per week	HER2-Enriched-like	84	Inverse variance weighted	1.46036	0.916784	2.32624	0.110885	0.392833	-
			MR Egger	1.91313	0.865021	4.23117	0.113013	0.383616	0.412216
			Weighted median	1.68487	0.768622	3.69336	0.192637	-	-
			Simple mode	1.60867	0.279398	9.26212	0.595942	-	-
			Weighted mode	1.60867	0.741836	3.4884	0.232081	-	-
			MR-PRESSO	1.46036	0.916784	2.32624	0.114686	-	-
AUD	HER2-Enriched-like	19	Inverse variance weighted	1.60134	1.07325	2.38926	0.0210958	0.649426	-
			MR Egger	1.53333	0.830089	2.83234	0.18998	0.584772	0.857102
			Weighted median	1.43774	0.860346	2.40265	0.165793	-	-
			Simple mode	2.16949	0.681349	6.9079	0.20644	-	-
			Weighted mode	1.52844	0.844905	2.76496	0.177702	-	-
			MR-PRESSO	1.60134	1.10887	2.3125	0.0217949	-	-
PAU	HER2-Enriched-like	26	Inverse variance weighted	1.32973	0.805042	2.1964	0.265699	0.0320255	-
			MR Egger	1.51282	0.711229	3.21782	0.293036	0.0256131	0.653596
			Weighted median	1.43727	0.853484	2.42038	0.172506	-	-
			Simple mode	2.08311	0.685203	6.33292	0.207625	-	-
			Weighted mode	1.55754	0.941207	2.57747	0.0970136	-	-
			MR-PRESSO	1.32973	0.805042	2.1964	0.276287	-	-
Drinks per week	Triple-Negative in BCAC	84	Inverse variance weighted	0.965083	0.715456	1.30181	0.815955	0.0769862	-
			MR Egger	0.916895	0.553059	1.52008	0.737436	0.0673452	0.805384
			Weighted median	0.814487	0.510257	1.30011	0.389773	-	-
			Simple mode	1.1164	0.415805	2.99746	0.827561	-	-
			Weighted mode	0.861727	0.550658	1.34852	0.516634	-	-
			MR-PRESSO	0.965083	0.715456	1.30181	0.816528	-	-
AUD	Triple-Negative in BCAC	19	Inverse variance weighted	0.947508	0.653041	1.37476	0.776454	0.000350368	-
			MR Egger	0.85371	0.479533	1.51985	0.597909	0.000250576	0.643372
			Weighted median	0.833081	0.612848	1.13246	0.243659	-	-
			Simple mode	0.659424	0.37462	1.16075	0.166113	-	-
			Weighted mode	0.828227	0.594911	1.15305	0.278921	-	-
			MR-PRESSO	0.828822	0.6806	1.00932	0.0791443	-	-
PAU	Triple-Negative in BCAC	26	Inverse variance weighted	0.923213	0.653056	1.30513	0.65103	0.000511965	-
			MR Egger	0.790618	0.475082	1.31572	0.374927	0.000515267	0.421309
			Weighted median	0.845846	0.620249	1.1535	0.290162	-	-
			Simple mode	0.873147	0.440735	1.72981	0.700643	-	-
			Weighted mode	0.84253	0.60956	1.16454	0.309395	-	-
			MR-PRESSO	0.84265	0.668475	1.06221	0.160232	-	-
Drinks per week	Triple-Negative in BCAC and CIMBA	84	Inverse variance weighted	1.00533	0.804389	1.25647	0.962714	0.0954341	-
			MR Egger	1.11571	0.775942	1.60425	0.556204	0.0899232	0.477513
			Weighted median	1.02475	0.742458	1.41436	0.881805	-	-
			Simple mode	1.12687	0.50785	2.50042	0.769693	-	-
			Weighted mode	1.08392	0.798613	1.47114	0.606496	-	-
			MR-PRESSO	1.00533	0.804389	1.25647	0.962826	-	-
AUD	Triple-Negative in BCAC and CIMBA	19	Inverse variance weighted	1.04175	0.766676	1.41552	0.793726	7.5e-06	-
			MR Egger	0.987575	0.622134	1.56768	0.958326	4.4e-06	0.760892
			Weighted median	0.990038	0.795367	1.23236	0.928583	-	-
			Simple mode	0.736783	0.446855	1.21482	0.246733	-	-
			Weighted mode	0.995095	0.79101	1.25184	0.966973	-	-
			MR-PRESSO	0.937924	0.794664	1.10701	0.458933	-	-
PAU	Triple-Negative in BCAC and CIMBA	26	Inverse variance weighted	1.03303	0.769619	1.38661	0.82867	1.59603e-06	-
			MR Egger	0.955811	0.62562	1.46027	0.836202	1.16935e-06	0.616973
			Weighted median	1.00741	0.80117	1.26673	0.949661	-	-
			Simple mode	1.04418	0.565492	1.92809	0.89121	-	-
			Weighted mode	1.01198	0.8158	1.25533	0.91463	-	-
			MR-PRESSO	0.9621	0.782057	1.18359	0.717943	-	-

## Sheet: S6
Supplementary Table 6. Results of the MR-PRESSO analysis of breast cancer subtypes.
Exposure	Outcome	No. of SNP	Outlier	Global test. P value	Distortion test. P value	MR analysis	Beta	SE	P Value
Drinks per week	HER2-Enriched-like	84	0	0.42	-	Raw	0.378684	0.237534	0.114686
						Outlier-corrected	-	-	-
AUD	HER2-Enriched-like	19	0	0.68	-	Raw	0.470838	0.187496	0.0217949
						Outlier-corrected	-	-	-
PAU	HER2-Enriched-like	26	0	0.068	-	Raw	0.284979	0.256041	0.276287
						Outlier-corrected	-	-	-
Drinks per week	Triple-Negative in BCAC	84	0	0.092	-	Raw	-0.0355412	0.152701	0.816528
						Outlier-corrected	-	-	-
AUD	Triple-Negative in BCAC	19	1	0.001	0.465	Raw	-0.0539197	0.189896	0.779694
						Outlier-corrected	-0.18775	0.100526	0.0791443
PAU	Triple-Negative in BCAC	26	1	0.002	0.522	Raw	-0.0798957	0.176631	0.654931
						Outlier-corrected	-0.171203	0.118139	0.160232
Drinks per week	Triple-Negative in BCAC and CIMBA	84	0	0.103	-	Raw	0.00531862	0.113771	0.962826
						Outlier-corrected	-	-	-
AUD	Triple-Negative in BCAC and CIMBA	19	1	<0.001	0.239	Raw	0.0409012	0.156425	0.796694
						Outlier-corrected	-0.0640861	0.084566	0.458933
PAU	Triple-Negative in BCAC and CIMBA	26	1	0.001	0.187	Raw	0.032501	0.150184	0.830426
						Outlier-corrected	-0.0386364	0.10571	0.717943
SE, standard error.

## Sheet: S7
Supplementary Table 7. Genetic instruments associated with potential confounders in PhenoScanner.
Phenotype	SNP	Chr	Pos	A1	A2	Trait	Ancestry	Study	Year	PMID	Beta	SE	P	Direction	N	N_cases	N_controls	N_studies	Unit	dataset
Drinks per week	rs58107686	1	33837334	A	C	Hip circumference	European	Neale B	2017	UKBB	-0.01647	0.00256	1.24e-10	-	336601	0	336601	1	IVNT	Neale-B_UKBB_EUR_2017
Drinks per week	rs58107686	1	33837334	A	C	Weight	European	Neale B	2017	UKBB	-0.01794	0.002259	1.95e-15	-	336227	0	336227	1	IVNT	Neale-B_UKBB_EUR_2017
Drinks per week	rs823114	1	205719532	A	G	Weight	European	Neale B	2017	UKBB	-0.01249	0.002129	4.47e-09	-	336227	0	336227	1	IVNT	Neale-B_UKBB_EUR_2017
Drinks per week	rs77165542	2	430975	C	T	Age at menarche	European	Neale B	2017	UKBB	-0.05907	0.006744	1.99e-18	-	176008	0	176008	1	-	Neale-B_UKBB_EUR_2017
Drinks per week	rs77165542	2	430975	C	T	Body mass index	European	Neale B	2017	UKBB	0.09532	0.00657	1.12e-47	+	336107	0	336107	1	IVNT	Neale-B_UKBB_EUR_2017
Drinks per week	rs77165542	2	430975	C	T	Hip circumference	European	Neale B	2017	UKBB	0.08644	0.006579	2.03e-39	+	336601	0	336601	1	IVNT	Neale-B_UKBB_EUR_2017
Drinks per week	rs77165542	2	430975	C	T	Waist circumference	European	Neale B	2017	UKBB	0.07051	0.005884	4.45e-33	+	336639	0	336639	1	IVNT	Neale-B_UKBB_EUR_2017
Drinks per week	rs77165542	2	430975	C	T	Weight	European	Neale B	2017	UKBB	0.08737	0.005804	3.37e-51	+	336227	0	336227	1	IVNT	Neale-B_UKBB_EUR_2017
Drinks per week	rs1260326	2	27730940	C	T	Weight	European	Neale B	2017	UKBB	0.01778	0.00217	2.53e-16	+	336227	0	336227	1	IVNT	Neale-B_UKBB_EUR_2017
Drinks per week	rs1260326	2	27730940	C	T	Age at menopause	European	ReproGen	2015	26414677	-0.13	0.02	1e-09	-	69360	0	69360	33	years	ReproGen_Age-at-Menopause_EUR_2015
Drinks per week	rs13383034	2	45155276	C	T	Ever smoked	European	Neale B	2017	UKBB	-0.007121	0.001293	3.67e-08	-	336067	202585	133482	1	risk diff	Neale-B_UKBB_EUR_2017
Drinks per week	rs13024996	2	144225215	A	C	Years of educational attainment	European	SSGAC	2016	27225129	0.018	0.003	1.85e-12	+	328917	0	328917	64	years	SSGAC_EduYears_EUR_2016
Drinks per week	rs62250685	3	85457240	A	G	Ever smoked	European	Neale B	2017	UKBB	0.0091	0.001225	1.1e-13	+	336067	202585	133482	1	risk diff	Neale-B_UKBB_EUR_2017
Drinks per week	rs62250685	3	85457240	A	G	Body mass index	European	Neale B	2017	UKBB	0.01651	0.002476	2.6e-11	+	336107	0	336107	1	IVNT	Neale-B_UKBB_EUR_2017
Drinks per week	rs62250685	3	85457240	A	G	Weight	European	Neale B	2017	UKBB	0.01583	0.002187	4.51e-13	+	336227	0	336227	1	IVNT	Neale-B_UKBB_EUR_2017
Drinks per week	rs13066454	3	93994255	C	T	Body mass index	European	Neale B	2017	UKBB	0.01995	0.002455	4.36e-16	+	336107	0	336107	1	IVNT	Neale-B_UKBB_EUR_2017
Drinks per week	rs13066454	3	93994255	C	T	Hip circumference	European	Neale B	2017	UKBB	0.01392	0.002458	1.49e-08	+	336601	0	336601	1	IVNT	Neale-B_UKBB_EUR_2017
Drinks per week	rs13066454	3	93994255	C	T	Waist circumference	European	Neale B	2017	UKBB	0.01559	0.002198	1.32e-12	+	336639	0	336639	1	IVNT	Neale-B_UKBB_EUR_2017
Drinks per week	rs13066454	3	93994255	C	T	Weight	European	Neale B	2017	UKBB	0.01474	0.002168	1.06e-11	+	336227	0	336227	1	IVNT	Neale-B_UKBB_EUR_2017
Drinks per week	rs9838144	3	131576287	C	G	Body mass index	European	Neale B	2017	UKBB	0.0189	0.002974	2.08e-10	+	336107	0	336107	1	IVNT	Neale-B_UKBB_EUR_2017
Drinks per week	rs9838144	3	131576287	C	G	Waist circumference	European	Neale B	2017	UKBB	0.01519	0.002662	1.15e-08	+	336639	0	336639	1	IVNT	Neale-B_UKBB_EUR_2017
Drinks per week	rs9838144	3	131576287	C	G	Weight	European	Neale B	2017	UKBB	0.01647	0.002627	3.58e-10	+	336227	0	336227	1	IVNT	Neale-B_UKBB_EUR_2017
Drinks per week	rs2011092	3	141124607	T	C	Hip circumference	European	GIANT	2015	25673412	-0.031	0.0046	2.5e-11	-	145362	0	145362	101	IVNT	GIANT_Hip_EUR_2015
Drinks per week	rs2011092	3	141124607	T	C	Weight	European	GIANT	2013	23754948	-0.03311	0.00466	1.22e-12	-	125914	0	125914	46	IVNT	GIANT_Weight_EUR_2013
Drinks per week	rs2011092	3	141124607	T	C	Hip circumference	European	Neale B	2017	UKBB	-0.02503	0.002529	4.4e-23	-	336601	0	336601	1	IVNT	Neale-B_UKBB_EUR_2017
Drinks per week	rs2011092	3	141124607	T	C	Waist circumference	European	Neale B	2017	UKBB	-0.0141	0.002262	4.57e-10	-	336639	0	336639	1	IVNT	Neale-B_UKBB_EUR_2017
Drinks per week	rs2011092	3	141124607	T	C	Weight	European	Neale B	2017	UKBB	-0.03049	0.002231	1.65e-42	-	336227	0	336227	1	IVNT	Neale-B_UKBB_EUR_2017
Drinks per week	rs13107325	4	103188709	T	C	Body mass index	European	GIANT	2013	23754948	0.058	0.009899	4.66e-09	+	126058	0	126058	46	IVNT	GIANT_BMI_EUR_2013
Drinks per week	rs13107325	4	103188709	T	C	Body mass index	European	GIANT	2015	25673413	0.0477	0.0068	1.83e-12	+	321461	0	321461	114	IVNT	GIANT_BMI_EUR_2015
Drinks per week	rs13107325	4	103188709	T	C	Body mass index	European	GIANT	2018	29273807	0.055	0.0044	2.8e-35	+	449889	0	449889	112	IVNT	GIANT_BMI_EUR_2018
Drinks per week	rs13107325	4	103188709	T	C	Body mass index	European	Speliotes EK	2010	20935630	NA	NA	1.5e-13	NA	123865	-	-	-	-	GRASP
Drinks per week	rs13107325	4	103188709	T	C	Body mass index	European	Speliotes EK	2010	20935630	0.19	0.02585	2e-13	+	-	-	-	-	kg/m2 increase	NHGRI-EBI_GWAS_Catalog
Drinks per week	rs13107325	4	103188709	T	C	Body mass index	European	GIANT	2017	28448500	0.0741	0.01191	5e-10	+	-	-	-	-	kg/m	NHGRI-EBI_GWAS_Catalog
Drinks per week	rs13107325	4	103188709	T	C	Body mass index	European	GIANT	2017	28448500	0.0488	0.007748	3e-10	+	-	-	-	-	kg/m	NHGRI-EBI_GWAS_Catalog
Drinks per week	rs13107325	4	103188709	T	C	Body mass index	European	GIANT	2017	28448500	0.0698	0.01142	1e-09	+	-	-	-	-	kg/m	NHGRI-EBI_GWAS_Catalog
Drinks per week	rs13107325	4	103188709	T	C	Body mass index	European	GIANT	2017	28448500	0.0505	0.007939	2e-10	+	-	-	-	-	kg/m	NHGRI-EBI_GWAS_Catalog
Drinks per week	rs13107325	4	103188709	T	C	Body mass index	European	Neale B	2017	UKBB	0.0523	0.004572	2.66e-30	+	336107	0	336107	1	IVNT	Neale-B_UKBB_EUR_2017
Drinks per week	rs13107325	4	103188709	T	C	Hip circumference	European	Neale B	2017	UKBB	0.04256	0.004578	1.45e-20	+	336601	0	336601	1	IVNT	Neale-B_UKBB_EUR_2017
Drinks per week	rs13107325	4	103188709	T	C	Waist circumference	European	Neale B	2017	UKBB	0.02421	0.004094	3.36e-09	+	336639	0	336639	1	IVNT	Neale-B_UKBB_EUR_2017
Drinks per week	rs13107325	4	103188709	T	C	Weight	European	Neale B	2017	UKBB	0.02814	0.004039	3.24e-12	+	336227	0	336227	1	IVNT	Neale-B_UKBB_EUR_2017
Drinks per week	rs13107325	4	103188709	T	C	Body mass index	European	Speliotes EK	2010	20935630	NA	NA	2e-13	NA	-	-	-	-	-	dbGaP
Drinks per week	rs28601761	8	126500031	C	G	Hip circumference	European	Neale B	2017	UKBB	-0.01941	0.002465	3.39e-15	-	336601	0	336601	1	IVNT	Neale-B_UKBB_EUR_2017
Drinks per week	rs28601761	8	126500031	C	G	Weight	European	Neale B	2017	UKBB	-0.01796	0.002175	1.49e-16	-	336227	0	336227	1	IVNT	Neale-B_UKBB_EUR_2017
Drinks per week	rs7950166	11	8642218	C	T	Age at menarche	European	Neale B	2017	UKBB	0.01889	0.002591	3.09e-13	+	176008	0	176008	1	-	Neale-B_UKBB_EUR_2017
Drinks per week	rs7950166	11	8642218	C	T	Body mass index	European	Neale B	2017	UKBB	-0.01715	0.00251	8.25e-12	-	336107	0	336107	1	IVNT	Neale-B_UKBB_EUR_2017
Drinks per week	rs7950166	11	8642218	C	T	Waist circumference	European	Neale B	2017	UKBB	-0.01377	0.002247	8.97e-10	-	336639	0	336639	1	IVNT	Neale-B_UKBB_EUR_2017
Drinks per week	rs7950166	11	8642218	C	T	Weight	European	Neale B	2017	UKBB	-0.01443	0.002217	7.7e-11	-	336227	0	336227	1	IVNT	Neale-B_UKBB_EUR_2017
Drinks per week	rs11030084	11	27643725	T	C	Body mass index in females greater than 50 years of age	European	GIANT	2015	26426971	-0.042	0.0067	2.8e-10	-	88424	0	88424	114	IVNT	GIANT_BMI-F-GT-50_EUR_2015
Drinks per week	rs11030084	11	27643725	T	C	Body mass index	European	Speliotes EK	2010	20935630	NA	NA	7.37e-12	NA	123865	0	123865	46	IVNT	GIANT_BMI_EUR_2010
Drinks per week	rs11030084	11	27643725	T	C	Body mass index	European	GIANT	2013	23754948	-0.04248	0.005689	8.21e-14	-	126576	0	126576	46	IVNT	GIANT_BMI_EUR_2013
Drinks per week	rs11030084	11	27643725	T	C	Body mass index	European	GIANT	2015	25673413	-0.0419	0.0048	2.57e-18	-	233665	0	233665	114	IVNT	GIANT_BMI_EUR_2015
Drinks per week	rs11030084	11	27643725	T	C	Hip circumference	European	GIANT	2015	25673412	-0.032	0.0057	2e-08	-	145105	0	145105	101	IVNT	GIANT_Hip_EUR_2015
Drinks per week	rs11030084	11	27643725	T	C	Obesity class 1	European	GIANT	2013	23563607	-0.099	0.016	1e-09	-	96739	32177	64562	51	log OR	GIANT_Obesity-C1_EUR_2013
Drinks per week	rs11030084	11	27643725	T	C	Overweight	European	GIANT	2013	23563607	-0.078	0.012	1.8e-11	-	157563	91915	65648	51	log OR	GIANT_Overweight_EUR_2013
Drinks per week	rs11030084	11	27643725	T	C	Waist circumference	European	GIANT	2015	25673412	-0.034	0.0055	1e-09	-	153605	0	153605	101	IVNT	GIANT_WC_EUR_2015
Drinks per week	rs11030084	11	27643725	T	C	Weight	European	GIANT	2013	23754948	-0.03556	0.00576	6.71e-10	-	125943	0	125943	46	IVNT	GIANT_Weight_EUR_2013
Drinks per week	rs11030084	11	27643725	T	C	Body mass index	European	Speliotes EK	2010	20935630	NA	NA	7.37e-12	NA	123865	-	-	-	-	GRASP
Drinks per week	rs11030084	11	27643725	T	C	Age at menarche	European	Neale B	2017	UKBB	0.02065	0.003174	7.84e-11	+	176008	0	176008	1	-	Neale-B_UKBB_EUR_2017
Drinks per week	rs11030084	11	27643725	T	C	Body mass index	European	Neale B	2017	UKBB	-0.0384	0.003079	1.05e-35	-	336107	0	336107	1	IVNT	Neale-B_UKBB_EUR_2017
Drinks per week	rs11030084	11	27643725	T	C	Hip circumference	European	Neale B	2017	UKBB	-0.03276	0.003082	2.2e-26	-	336601	0	336601	1	IVNT	Neale-B_UKBB_EUR_2017
Drinks per week	rs11030084	11	27643725	T	C	Waist circumference	European	Neale B	2017	UKBB	-0.02778	0.002757	6.93e-24	-	336639	0	336639	1	IVNT	Neale-B_UKBB_EUR_2017
Drinks per week	rs11030084	11	27643725	T	C	Weight	European	Neale B	2017	UKBB	-0.02984	0.002719	5.11e-28	-	336227	0	336227	1	IVNT	Neale-B_UKBB_EUR_2017
Drinks per week	rs11030084	11	27643725	T	C	Age at menarche	European	ReproGen	2014	25231870	0.039	0.006345	7.9e-10	+	182416	0	182416	58	years	ReproGen_Age-at-Menarche_EUR_2014
Drinks per week	rs56030824	11	47397353	A	G	Body mass index	European	Neale B	2017	UKBB	0.02307	0.002573	3.1e-19	+	336107	0	336107	1	IVNT	Neale-B_UKBB_EUR_2017
Drinks per week	rs56030824	11	47397353	A	G	Hip circumference	European	Neale B	2017	UKBB	0.01721	0.002576	2.37e-11	+	336601	0	336601	1	IVNT	Neale-B_UKBB_EUR_2017
Drinks per week	rs56030824	11	47397353	A	G	Waist circumference	European	Neale B	2017	UKBB	0.01575	0.002303	7.98e-12	+	336639	0	336639	1	IVNT	Neale-B_UKBB_EUR_2017
Drinks per week	rs2764771	16	20013793	A	G	Weight	European	Neale B	2017	UKBB	0.01442	0.00232	5.12e-10	+	336227	0	336227	1	IVNT	Neale-B_UKBB_EUR_2017
Drinks per week	rs378421	16	28754684	G	A	Body mass index	European	Neale B	2017	UKBB	-0.02632	0.002451	6.75e-27	-	336107	0	336107	1	IVNT	Neale-B_UKBB_EUR_2017
Drinks per week	rs378421	16	28754684	G	A	Hip circumference	European	Neale B	2017	UKBB	-0.03136	0.002453	2.08e-37	-	336601	0	336601	1	IVNT	Neale-B_UKBB_EUR_2017
Drinks per week	rs378421	16	28754684	G	A	Waist circumference	European	Neale B	2017	UKBB	-0.02549	0.002194	3.41e-31	-	336639	0	336639	1	IVNT	Neale-B_UKBB_EUR_2017
Drinks per week	rs378421	16	28754684	G	A	Weight	European	Neale B	2017	UKBB	-0.02659	0.002165	1.17e-34	-	336227	0	336227	1	IVNT	Neale-B_UKBB_EUR_2017
Drinks per week	rs113443718	16	29892184	A	G	Weight	European	Neale B	2017	UKBB	0.01567	0.002299	9.19e-12	+	336227	0	336227	1	IVNT	Neale-B_UKBB_EUR_2017
Drinks per week	rs4548913	17	2209888	A	G	Body mass index	European	Neale B	2017	UKBB	-0.01375	0.002511	4.34e-08	-	336107	0	336107	1	IVNT	Neale-B_UKBB_EUR_2017
Drinks per week	rs2854334	17	29715500	A	G	Hip circumference	European	Neale B	2017	UKBB	0.01641	0.002483	3.89e-11	+	336601	0	336601	1	IVNT	Neale-B_UKBB_EUR_2017
Drinks per week	rs2854334	17	29715500	A	G	Weight	European	Neale B	2017	UKBB	0.01321	0.002191	1.66e-09	+	336227	0	336227	1	IVNT	Neale-B_UKBB_EUR_2017
Alcohol use disorder	rs494904	2	45141180	C	T	Ever smoked	European	Neale B	2017	UKBB	0.006818	0.001221	2.368e-08	+	336067	202585	133482	1	risk diff	Neale-B_UKBB_EUR_2017
Alcohol use disorder	rs13411140	2	144215811	C	T	Years of educational attainment	European	SSGAC	2016	27225129	-0.018	0.003	1.541e-12	-	328917	0	328917	64	years	SSGAC_EduYears_EUR_2016
Alcohol use disorder	rs13107325	4	103188709	T	C	Body mass index	European	GIANT	2013	23754948	0.058	0.009899	4.66e-09	+	126058	0	126058	46	IVNT	GIANT_BMI_EUR_2013
Alcohol use disorder	rs13107325	4	103188709	T	C	Body mass index	European	GIANT	2015	25673413	0.0477	0.0068	1.825e-12	+	321461	0	321461	114	IVNT	GIANT_BMI_EUR_2015
Alcohol use disorder	rs13107325	4	103188709	T	C	Body mass index	European	GIANT	2018	29273807	0.055	0.0044	2.8e-35	+	449889	0	449889	112	IVNT	GIANT_BMI_EUR_2018
Alcohol use disorder	rs13107325	4	103188709	T	C	Body mass index	European	Speliotes EK	2010	20935630	NA	NA	1.5e-13	NA	123865	-	-	-	-	GRASP
Alcohol use disorder	rs13107325	4	103188709	T	C	Body mass index	European	Speliotes EK	2010	20935630	0.19	0.02585	2e-13	+	-	-	-	-	kg/m2 increase	NHGRI-EBI_GWAS_Catalog
Alcohol use disorder	rs13107325	4	103188709	T	C	Body mass index	European	GIANT	2017	28448500	0.0741	0.01191	5e-10	+	-	-	-	-	kg/m	NHGRI-EBI_GWAS_Catalog
Alcohol use disorder	rs13107325	4	103188709	T	C	Body mass index	European	GIANT	2017	28448500	0.0488	0.007748	3e-10	+	-	-	-	-	kg/m	NHGRI-EBI_GWAS_Catalog
Alcohol use disorder	rs13107325	4	103188709	T	C	Body mass index	European	GIANT	2017	28448500	0.0698	0.01142	1e-09	+	-	-	-	-	kg/m	NHGRI-EBI_GWAS_Catalog
Alcohol use disorder	rs13107325	4	103188709	T	C	Body mass index	European	GIANT	2017	28448500	0.0505	0.007939	2e-10	+	-	-	-	-	kg/m	NHGRI-EBI_GWAS_Catalog
Alcohol use disorder	rs13107325	4	103188709	T	C	Body mass index	European	Neale B	2017	UKBB	0.0523	0.004572	2.662e-30	+	336107	0	336107	1	IVNT	Neale-B_UKBB_EUR_2017
Alcohol use disorder	rs13107325	4	103188709	T	C	Hip circumference	European	Neale B	2017	UKBB	0.04256	0.004578	1.449e-20	+	336601	0	336601	1	IVNT	Neale-B_UKBB_EUR_2017
Alcohol use disorder	rs13107325	4	103188709	T	C	Waist circumference	European	Neale B	2017	UKBB	0.02421	0.004094	3.355e-09	+	336639	0	336639	1	IVNT	Neale-B_UKBB_EUR_2017
Alcohol use disorder	rs13107325	4	103188709	T	C	Weight	European	Neale B	2017	UKBB	0.02814	0.004039	3.241e-12	+	336227	0	336227	1	IVNT	Neale-B_UKBB_EUR_2017
Alcohol use disorder	rs13107325	4	103188709	T	C	Body mass index	European	Speliotes EK	2010	20935630	NA	NA	2e-13	NA	-	-	-	-	-	dbGaP
Alcohol use disorder	rs9926289	16	53820503	A	G	Body mass index	European	GIANT	2013	23754948	0.07703	0.01338	8.551e-09	+	13991	0	13991	46	IVNT	GIANT_BMI_EUR_2013
Alcohol use disorder	rs9926289	16	53820503	A	G	Body mass index	European	GIANT	2015	25673413	0.0725	0.0052	6.44e-45	+	97745	0	97745	114	IVNT	GIANT_BMI_EUR_2015
Alcohol use disorder	rs9926289	16	53820503	A	G	Hip circumference	European	GIANT	2015	25673412	0.064	0.0057	5.5e-29	+	74367	0	74367	101	IVNT	GIANT_Hip_EUR_2015
Alcohol use disorder	rs9926289	16	53820503	A	G	Waist circumference	European	GIANT	2015	25673412	0.066	0.0054	4.5e-34	+	83784	0	83784	101	IVNT	GIANT_WC_EUR_2015
Alcohol use disorder	rs9926289	16	53820503	A	G	Waist hip ratio	European	GIANT	2015	25673412	0.037	0.0053	6.2e-12	+	73257	0	73257	101	IVNT	GIANT_WHR_EUR_2015
Alcohol use disorder	rs9926289	16	53820503	A	G	Age at menarche	European	Neale B	2017	UKBB	-0.03129	0.002534	5.259e-35	-	176008	0	176008	1	-	Neale-B_UKBB_EUR_2017
Alcohol use disorder	rs9926289	16	53820503	A	G	Body mass index	European	Neale B	2017	UKBB	0.07006	0.002457	1.186e-178	+	336107	0	336107	1	IVNT	Neale-B_UKBB_EUR_2017
Alcohol use disorder	rs9926289	16	53820503	A	G	Hip circumference	European	Neale B	2017	UKBB	0.05899	0.00246	6.197e-127	+	336601	0	336601	1	IVNT	Neale-B_UKBB_EUR_2017
Alcohol use disorder	rs9926289	16	53820503	A	G	Self-reported breast cancer	European	Neale B	2017	UKBB	-0.002138	0.0003639	4.254e-09	-	337159	7480	329679	1	risk diff	Neale-B_UKBB_EUR_2017
Alcohol use disorder	rs9926289	16	53820503	A	G	Waist circumference	European	Neale B	2017	UKBB	0.05437	0.0022	1.108e-134	+	336639	0	336639	1	IVNT	Neale-B_UKBB_EUR_2017
Alcohol use disorder	rs9926289	16	53820503	A	G	Weight	European	Neale B	2017	UKBB	0.05811	0.00217	1.04e-157	+	336227	0	336227	1	IVNT	Neale-B_UKBB_EUR_2017
Problematic alcohol use	rs6421482	1	66419905	A	G	Body mass index	European	Neale B	2017	UKBB	-0.01376	0.002429	1.484e-08	-	336107	0	336107	1	IVNT	Neale-B_UKBB_EUR_2017
Problematic alcohol use	rs6421482	1	66419905	A	G	Hip circumference	European	Neale B	2017	UKBB	-0.0139	0.002431	1.098e-08	-	336601	0	336601	1	IVNT	Neale-B_UKBB_EUR_2017
Problematic alcohol use	rs6421482	1	66419905	A	G	Weight	European	Neale B	2017	UKBB	-0.01293	0.002145	1.667e-09	-	336227	0	336227	1	IVNT	Neale-B_UKBB_EUR_2017
Problematic alcohol use	rs1260326	2	27730940	C	T	Weight	European	Neale B	2017	UKBB	0.01778	0.00217	2.53e-16	+	336227	0	336227	1	IVNT	Neale-B_UKBB_EUR_2017
Problematic alcohol use	rs1260326	2	27730940	C	T	Age at menopause	European	ReproGen	2015	26414677	-0.13	0.02	1e-09	-	69360	0	69360	33	years	ReproGen_Age-at-Menopause_EUR_2015
Problematic alcohol use	rs494904	2	45141180	C	T	Ever smoked	European	Neale B	2017	UKBB	0.006818	0.001221	2.368e-08	+	336067	202585	133482	1	risk diff	Neale-B_UKBB_EUR_2017
Problematic alcohol use	rs62250713	3	85513793	A	G	Body mass index	European	Neale B	2017	UKBB	0.01711	0.002501	7.786e-12	+	336107	0	336107	1	IVNT	Neale-B_UKBB_EUR_2017
Problematic alcohol use	rs62250713	3	85513793	A	G	Ever smoked	European	Neale B	2017	UKBB	0.008865	0.001238	7.901e-13	+	336067	202585	133482	1	risk diff	Neale-B_UKBB_EUR_2017
Problematic alcohol use	rs62250713	3	85513793	A	G	Waist circumference	European	Neale B	2017	UKBB	0.01252	0.002239	2.277e-08	+	336639	0	336639	1	IVNT	Neale-B_UKBB_EUR_2017
Problematic alcohol use	rs62250713	3	85513793	A	G	Weight	European	Neale B	2017	UKBB	0.0162	0.002209	2.3e-13	+	336227	0	336227	1	IVNT	Neale-B_UKBB_EUR_2017
Problematic alcohol use	rs13135092	4	103198082	A	G	Body mass index	European	Neale B	2017	UKBB	-0.05005	0.004374	2.596e-30	-	336107	0	336107	1	IVNT	Neale-B_UKBB_EUR_2017
Problematic alcohol use	rs13135092	4	103198082	A	G	Hip circumference	European	Neale B	2017	UKBB	-0.04007	0.00438	5.809e-20	-	336601	0	336601	1	IVNT	Neale-B_UKBB_EUR_2017
Problematic alcohol use	rs13135092	4	103198082	A	G	Waist circumference	European	Neale B	2017	UKBB	-0.02425	0.003918	6.013e-10	-	336639	0	336639	1	IVNT	Neale-B_UKBB_EUR_2017
Problematic alcohol use	rs13135092	4	103198082	A	G	Weight	European	Neale B	2017	UKBB	-0.02841	0.003864	1.955e-13	-	336227	0	336227	1	IVNT	Neale-B_UKBB_EUR_2017
Problematic alcohol use	rs9937709	16	53820813	A	G	Age at menarche	European	Neale B	2017	UKBB	0.03027	0.002514	2.249e-33	+	176008	0	176008	1	-	Neale-B_UKBB_EUR_2017
Problematic alcohol use	rs9937709	16	53820813	A	G	Body mass index	European	Neale B	2017	UKBB	-0.0662	0.002438	3.422e-162	-	336107	0	336107	1	IVNT	Neale-B_UKBB_EUR_2017
Problematic alcohol use	rs9937709	16	53820813	A	G	Hip circumference	European	Neale B	2017	UKBB	-0.05597	0.002441	3.234e-116	-	336601	0	336601	1	IVNT	Neale-B_UKBB_EUR_2017
Problematic alcohol use	rs9937709	16	53820813	A	G	Waist circumference	European	Neale B	2017	UKBB	-0.05194	0.002183	5.686e-125	-	336639	0	336639	1	IVNT	Neale-B_UKBB_EUR_2017
Problematic alcohol use	rs9937709	16	53820813	A	G	Weight	European	Neale B	2017	UKBB	-0.05521	0.002154	9.411e-145	-	336227	0	336227	1	IVNT	Neale-B_UKBB_EUR_2017

## Sheet: S8
Supplementary Table 8. Genetic instruments included in the sensitivity Two-Sample MR analysis.
Phenotype	SNP	Chr	Pos	beta	SE	P value	Effect allele	Other allele	EAF	F Statistic
Alcohol metabolism a	rs1229984	4	100239319	0.150534	0.003861	<2.2E-308	C	T	0.963	1520
Alcohol metabolism a	rs36052336	4	100273594	-0.018429	0.003034	1.23e-09	G	A	0.061	36.9
Alcohol metabolism a	rs2165670	4	100286085	0.02308	0.002364	1.67e-22	A	G	0.106	95.3
Alcohol metabolism a	rs2472297	15	75027880	0.010606	0.001685	3.1e-10	T	C	0.249	39.6
Drinks per Week b	rs705687	1	4548453	-0.010904	0.001776	8.15e-10	G	A	0.785	37.7
Drinks per Week b	rs12088813	1	66407700	-0.009329	0.001649	1.58e-08	C	A	0.267	32
Drinks per Week b	rs5024204	1	71491890	0.009703	0.001628	2.55e-09	T	A	0.278	35.5
Drinks per Week b	rs10753661	1	165119792	-0.008638	0.001569	3.76e-08	A	G	0.684	30.3
Drinks per Week b	rs28680958	1	173848808	-0.010996	0.00177	5.13e-10	A	G	0.217	38.6
Drinks per Week b	rs13032049	2	63581507	0.010195	0.001618	3e-10	G	A	0.283	39.7
Drinks per Week b	rs828867	2	74334462	0.008757	0.001464	2.15e-09	A	G	0.545	35.8
Drinks per Week b	rs11692435	2	98275354	0.01745	0.002616	2.53e-11	A	G	0.085	44.5
Drinks per Week b	rs72859280	2	147956293	0.022885	0.003902	4.44e-09	T	G	0.036	34.4
Drinks per Week b	rs56337305	2	225475560	-0.009588	0.001499	1.63e-10	C	T	0.383	40.9
Drinks per Week b	rs13094887	3	70968431	-0.01031	0.001589	8.57e-11	T	A	0.301	42.1
Drinks per Week b	rs6787172	3	158187811	-0.008031	0.001466	4.27e-08	G	T	0.554	30
Drinks per Week b	rs3748034	4	3446091	-0.01174	0.002082	1.67e-08	T	G	0.143	31.8
Drinks per Week b	rs11940694	4	39414993	0.02595	0.001486	3.03e-68	G	A	0.597	305
Drinks per Week b	rs4501255	4	42151306	0.010693	0.001719	4.83e-10	G	C	0.235	38.7
Drinks per Week b	rs1229984	4	100239319	0.150534	0.003861	<2.2E-308	C	T	0.963	1520
Drinks per Week b	rs36052336	4	100273594	-0.018429	0.003034	1.23e-09	G	A	0.061	36.9
Drinks per Week b	rs2165670	4	100286085	0.02308	0.002364	1.67e-22	A	G	0.106	95.3
Drinks per Week b	rs79139602	4	100444363	0.060272	0.005076	1.8e-32	T	A	0.021	141
Drinks per Week b	rs4699791	4	101243023	0.018571	0.002477	6.58e-14	A	G	0.096	56.2
Drinks per Week b	rs4690727	4	143648579	0.010817	0.00162	2.43e-11	G	C	0.718	44.6
Drinks per Week b	rs12651313	4	171086393	-0.008643	0.001467	3.79e-09	G	C	0.443	34.7
Drinks per Week b	rs4916723	5	87854395	-0.009952	0.001479	1.72e-11	C	A	0.416	45.3
Drinks per Week b	rs12655091	5	144412335	-0.008312	0.00146	1.25e-08	A	G	0.53	32.4
Drinks per Week b	rs55872084	5	155902003	0.009979	0.001719	6.32e-09	T	G	0.235	33.7
Drinks per Week b	rs6460047	7	73042443	0.011624	0.001796	9.69e-11	C	T	0.208	41.9
Drinks per Week b	rs10236149	7	98977515	-0.013498	0.002219	1.18e-09	G	A	0.123	37
Drinks per Week b	rs35034355	7	103840115	-0.008097	0.001459	2.87e-08	A	G	0.521	30.8
Drinks per Week b	rs6951574	7	153489744	0.013222	0.001463	1.58e-19	C	T	0.458	81.7
Drinks per Week b	rs13250583	8	20949917	-0.009718	0.00178	4.7e-08	T	C	0.213	29.8
Drinks per Week b	rs1217091	8	64527399	0.012161	0.001865	7.05e-11	C	T	0.812	42.5
Drinks per Week b	rs55932213	9	108755622	0.009488	0.001654	9.55e-09	G	A	0.736	32.9
Drinks per Week b	rs10978550	9	109345993	-0.011748	0.001802	7.15e-11	C	T	0.206	42.5
Drinks per Week b	rs7074871	10	110507806	-0.0094	0.001672	1.86e-08	A	G	0.255	31.6
Drinks per Week b	rs17665139	10	125093880	-0.01156	0.002047	1.59e-08	T	C	0.149	31.9
Drinks per Week b	rs10750025	11	113424042	0.010321	0.00157	4.89e-11	T	C	0.686	43.2
Drinks per Week b	rs1713676	11	113660576	-0.007992	0.001459	4.29e-08	G	A	0.522	30
Drinks per Week b	rs4938230	11	116075001	0.01281	0.001998	1.48e-10	A	C	0.842	41.1
Drinks per Week b	rs682011	11	121544285	0.008212	0.001468	2.22e-08	C	T	0.559	31.3
Drinks per Week b	rs12795042	11	133658168	-0.008319	0.001504	3.25e-08	C	A	0.623	30.6
Drinks per Week b	rs10876188	12	51895882	-0.007987	0.001463	4.84e-08	T	C	0.457	29.8
Drinks per Week b	rs3809162	12	54674235	0.009061	0.00149	1.19e-09	G	A	0.397	37
Drinks per Week b	rs10506274	12	81601464	-0.009037	0.001458	5.78e-10	T	G	0.484	38.4
Drinks per Week b	rs4842786	12	92170791	-0.008798	0.001479	2.73e-09	A	G	0.584	35.4
Drinks per Week b	rs500321	13	27124360	-0.009669	0.001653	4.92e-09	T	A	0.736	34.2
Drinks per Week b	rs1123285	14	57274519	-0.008897	0.001544	8.14e-09	G	C	0.335	33.2
Drinks per Week b	rs2180870	14	58782779	-0.012178	0.002133	1.12e-08	C	T	0.135	32.6
Drinks per Week b	rs28929474	14	94844947	-0.0368	0.005438	1.34e-11	T	C	0.018	45.8
Drinks per Week b	rs11625650	14	104610138	-0.009568	0.001724	2.89e-08	A	G	0.233	30.8
Drinks per Week b	rs2472297	15	75027880	0.010606	0.001685	3.1e-10	T	C	0.249	39.6
Drinks per Week b	rs12907323	15	86796012	0.008497	0.001481	9.93e-09	G	A	0.411	32.9
Drinks per Week b	rs17177078	16	24810681	-0.022315	0.003012	1.27e-13	T	C	0.063	54.9
Drinks per Week b	rs62044525	16	64872590	-0.012173	0.001883	1.03e-10	G	C	0.184	41.8
Drinks per Week b	rs7185555	16	69131281	-0.011101	0.002027	4.24e-08	C	G	0.153	30
Drinks per Week b	rs79616692	16	72338507	0.016302	0.002351	4.11e-12	C	G	0.108	48.1
Drinks per Week b	rs1104608	16	73912588	-0.010975	0.001476	1.05e-13	C	G	0.425	55.3
Drinks per Week b	rs3803800	17	7462969	0.011379	0.001777	1.5e-10	G	A	0.786	41
Drinks per Week b	rs2532276	17	44246624	-0.0218	0.002559	1.62e-17	A	C	0.215	72.6
Drinks per Week b	rs10438820	17	78524597	0.008972	0.001593	1.76e-08	T	C	0.702	31.7
Drinks per Week b	rs9950000	18	53052169	-0.009118	0.001491	9.38e-10	T	C	0.395	37.4
Drinks per Week b	rs4092465	18	55080437	-0.008292	0.001514	4.39e-08	G	A	0.635	30
Drinks per Week b	rs281379	19	49214274	0.013722	0.001458	4.91e-21	A	G	0.508	88.6
Drinks per Week b	rs4815364	20	25035711	0.008582	0.001499	1.02e-08	A	G	0.616	32.8
Drinks per Week b	rs9607814	22	41946519	-0.010181	0.001859	4.31e-08	A	C	0.2	30
Alcohol Use Disorder b	rs12743648	1	66428502	-0.023427	0.004014	5.34e-09	T	G	0.234	61.82
Alcohol Use Disorder b	rs61767420	1	73848610	0.019446	0.003472	2.13e-08	A	G	0.413	57.57
Alcohol Use Disorder b	rs1402398	2	58042241	0.020785	0.003499	2.85e-09	A	G	0.628	63.39
Alcohol Use Disorder b	rs2713557	2	227171603	0.019781	0.00352	1.92e-08	T	C	0.356	56.35
Alcohol Use Disorder b	rs13129401	4	39404872	-0.023406	0.003416	7.33e-12	A	G	0.454	85.28
Alcohol Use Disorder b	rs1229984	4	100239319	-0.223527	0.01016	2.88e-107	T	C	0.03	921.56
Alcohol Use Disorder b	rs12192123	6	31459342	-0.02216	0.003962	2.23e-08	A	G	0.232	54.97
Alcohol Use Disorder b	rs10270358	7	114948351	0.021961	0.003636	1.55e-09	A	G	0.318	65.71
Alcohol Use Disorder b	rs4240624	8	9184231	0.026018	0.00447	5.88e-09	A	G	0.913	33.87
Alcohol Use Disorder b	rs7073987	10	110565868	-0.022452	0.003877	7.01e-09	T	C	0.259	60.72
Alcohol Use Disorder b	rs7117878	11	57421457	0.021106	0.003662	8.26e-09	A	C	0.316	60.5
Alcohol Use Disorder b	rs6589386	11	113443753	-0.023179	0.003381	7.08e-12	T	C	0.424	82.4
Alcohol Use Disorder b	rs61974485	14	58765903	0.021868	0.003974	3.74e-08	T	C	0.266	58.67
Alcohol Use Disorder b	rs8008020	14	104355883	0.019256	0.003419	1.78e-08	T	C	0.416	56.58
Alcohol Use Disorder b	rs73403005	15	47645174	-0.020087	0.003454	6.06e-09	A	G	0.841	33.81
Problematic Alcohol Use b	rs61767420	1	73848610	0.015317	0.002681	1.11e-08	A	G	0.4	49.05
Problematic Alcohol Use b	rs1402398	2	58042241	0.019088	0.002689	1.27e-12	A	G	0.627	74.21
Problematic Alcohol Use b	rs9679319	2	104134432	-0.015647	0.002604	1.86e-09	T	G	0.48	53.24
Problematic Alcohol Use b	rs13382553	2	138264231	-0.018415	0.003069	1.97e-09	A	G	0.766	52.95
Problematic Alcohol Use b	rs2673136	2	227164653	-0.015802	0.002691	4.31e-09	A	G	0.639	50.2
Problematic Alcohol Use b	rs13129401	4	39404872	-0.023316	0.002618	5.29e-19	A	G	0.453	117.39
Problematic Alcohol Use b	rs2602856	4	100029145	-0.015678	0.002732	9.56e-09	A	C	0.661	47.99
Problematic Alcohol Use b	rs1229984	4	100239319	-0.223527	0.01016	2.88e-107	T	C	0.03	1278.5
Problematic Alcohol Use b	rs2533200	7	153489074	-0.015305	0.002718	1.79e-08	C	G	0.516	50.97
Problematic Alcohol Use b	rs2582405	8	57424874	0.017499	0.003043	8.86e-09	T	C	0.237	48.24
Problematic Alcohol Use b	rs7900002	10	72907951	-0.014549	0.002644	3.74e-08	T	G	0.601	44.22
Problematic Alcohol Use b	rs56722963	10	110537834	-0.019028	0.002985	1.85e-10	T	C	0.255	59.94
Problematic Alcohol Use b	rs576859	11	57480623	0.020327	0.003585	1.43e-08	A	C	0.327	79.25
Problematic Alcohol Use b	rs6589386	11	113443753	-0.019549	0.002603	5.88e-14	T	C	0.432	81.72
Problematic Alcohol Use b	rs10790456	11	121624837	0.023175	0.004123	1.89e-08	A	G	0.78	80.3
Problematic Alcohol Use b	rs12296477	12	51903860	0.014307	0.002609	4.15e-08	C	G	0.547	44.19
Problematic Alcohol Use b	rs61974485	14	58765903	0.016631	0.00302	3.67e-08	T	C	0.265	46.89
Problematic Alcohol Use b	rs8008020	14	104355883	0.015959	0.002633	1.35e-09	T	C	0.418	53.96
Problematic Alcohol Use b	rs72768626	16	24693048	0.03219	0.005757	2.26e-08	A	G	0.945	47.08
Problematic Alcohol Use b	rs492602	19	49206417	-0.015998	0.002604	8.08e-10	A	G	0.508	55.73
Chr, chromosome; Pos, position; SE, standard error; EAF, effect allele frequency.
a) selecting IVs associated with alcohol metabolism;
b) excluding IVs associated with obesity related traits (i.e., BMI, waist circumference, hip circumference, and weight), reproductive traits (i.e., age at menarche, age at menopause), smoking, education, and previous breast cancer at the threshold of 5×10-8 in European ancestry samples.

## Sheet: S9
Supplementary Table 9. Alcohol consumption-related CpG sites and mQTLs from ARIES database.
CpG site	CpG.Chr	CpG.Pos	mQTL	mQTL.Chr	mQTL.Pos	Effect allele	Other allele	MAF	beta	SE	Cis
cg00546117	1	8445545	rs2708630	1	8447404	C	T	0.33	-0.7449	0.02686	Y
cg07180646	1	15481541	rs941456	1	15471731	T	C	0.053	-0.63252	0.07023	Y
cg04605617	1	20501558	rs10916683	1	20300544	G	A	0.163	-0.3623	0.04711	Y
cg04605617	1	20501558	rs2872909	1	20482701	A	G	0.187	-0.5442	0.04451	Y
cg03260624	1	91970722	rs13447450	1	91965850	T	C	0.368	0.2206	0.0282	Y
cg19238380	1	156093948	rs517606	1	156089324	T	G	0.043	-0.8626	0.10919	Y
cg00313914	1	201618901	rs34569491	1	201501963	T	C	0.429	0.45342	0.04418	Y
cg00313914	1	201618901	rs7364578	1	201616627	A	G	0.267	-0.60637	0.04794	Y
cg23712594	1	226591890	rs1433574	1	226609339	C	A	0.18	0.2947	0.0391	Y
cg10456541	2	8721512	rs59996641	2	8723959	T	A	0.271	-0.262	0.03735	Y
cg14274621	2	8825107	rs11894184	2	8825011	C	T	0.069	0.8683	0.07161	Y
cg00883689	2	54802904	rs4455200	2	54801591	A	T	0.258	0.6648	0.04324	Y
cg20945261	3	13460618	rs11924012	3	13484654	C	G	0.128	0.2874	0.04154	Y
cg24642820	3	13462465	rs7628923	3	13439005	G	A	0.122	-0.4472	0.05376	Y
cg18483487	3	45208900	rs1010138	3	45220250	A	T	0.059	0.98591	0.07619	Y
cg18483487	3	45208900	rs62244501	3	45216595	T	C	0.177	-0.47056	0.04465	Y
cg18482892	3	56833426	rs35983891	3	56831267	T	C	0.412	-0.2637	0.03523	Y
cg02578470	3	127320670	rs2720262	3	127315788	A	C	0.423	-0.3042	0.03584	Y
cg02282631	5	42953543	rs36122053	5	42954404	A	C	0.129	-0.4338	0.06936	Y
cg12807764	5	146864669	rs7734086	5	146855963	T	C	0.488	0.3661	0.03283	Y
cg12662084	6	17809126	rs6509695	19	53339237	C	T	0.427	0.4727	0.03213	N
cg17865955	6	33601177	rs11760139	6	33587392	T	C	0.141	-0.95148	0.07173	Y
cg17865955	6	33601177	rs28360584	6	33606524	C	G	0.142	0.32949	0.02951	Y
cg17865955	6	33601177	rs6926568	6	33597079	T	C	0.255	-0.62796	0.05762	Y
cg05593667	6	35490744	rs7755718	6	35489971	G	A	0.054	-1.141	0.07687	Y
cg26312998	6	43337775	rs70953670	6	43264895	A	C	0.11	1.084	0.05781	Y
cg17390562	6	159238463	rs9346767	6	159197371	T	C	0.494	0.3397	0.03356	Y
cg22871253	6	159238744	rs9456354	6	159248864	C	G	0.499	0.295	0.03639	Y
cg07512517	7	38408106	rs12532845	7	38384841	A	G	0.241	-0.348	0.04534	Y
cg08597832	8	144416327	rs2467943	8	144420030	C	T	0.092	0.6182	0.06951	Y
cg23629150	8	144416404	rs2467933	8	144428185	G	C	0.092	0.75136	0.0490779	Y
cg12188860	8	144416485	rs2467936	8	144445222	A	G	0.1	0.86193	0.0487889	Y
cg07104958	10	46168551	rs4418752	10	46102971	C	T	0.034	1.209	0.10973	Y
cg23444264	10	72219751	rs1106887	10	72219918	T	C	0.378	0.2645	0.04277	Y
cg19939077	10	81108060	rs2181080	10	81121960	G	A	0.463	-0.3969	0.04253	Y
cg07091481	10	82169149	rs6585994	10	82191643	A	G	0.482	0.219	0.03287	Y
cg03599037	10	82172508	rs72819578	10	82225610	T	C	0.042	0.6542	0.0973	Y
cg00291478	10	121301041	rs10787977	10	121298412	T	C	0.135	-0.3979	0.05004	Y
cg20204986	11	32448067	rs11824258	11	32442275	G	A	0.228	0.2893	0.0495304	Y
cg12616487	11	62379063	rs12808829	11	62378660	A	G	0.349	-0.27	0.03844	Y
cg10816169	11	66080868	rs3741368	11	66083782	A	G	0.47	0.3173	0.04345	Y
cg03575969	11	72492171	rs481206	11	72497462	T	C	0.344	-0.2703	0.0409	Y
cg08115371	11	79115706	rs7117144	11	78861603	C	T	0.047	-0.6935	0.10012	Y
cg10045354	11	111169427	rs11213823	11	111169990	T	C	0.287	-0.2541	0.04498	Y
cg20374917	11	128603874	rs607703	11	128604174	T	C	0.482	-0.3074	0.03358	Y
cg27479634	12	54070545	rs4759278	12	54055801	C	T	0.307	-0.5126	0.04552	Y
cg18954900	12	96604497	rs12299943	12	96611648	G	A	0.305	0.3219	0.04352	Y
cg01687189	12	102225365	rs4237981	12	102225611	A	T	0.49	-0.5592	0.03491	Y
cg23975840	12	117042895	rs7960700	12	117039310	G	A	0.19	0.3694	0.03831	Y
cg00986580	14	22951241	rs227860	14	22950491	A	T	0.13	0.7276	0.05859	Y
cg03345232	14	92981121	rs12884739	14	93019511	A	G	0.36	-0.44103	0.04238	Y
cg03345232	14	92981121	rs77826962	14	93006567	G	A	0.16	0.4108	0.05239	Y
cg18125510	14	100841768	rs12891492	14	100843343	G	A	0.228	-0.4794	0.04113	Y
cg26430287	15	67439567	rs56118922	15	67407252	G	A	0.122	-0.33335	0.03941	Y
cg26430287	15	67439567	rs62006055	15	67439629	G	A	0.272	0.44426	0.03148	Y
cg07286682	15	69447132	rs62008108	15	69440889	C	A	0.42	0.3669	0.04287	Y
cg03603530	16	69365009	rs1127231	16	69354963	G	A	0.312	0.5713	0.04417	Y
cg14330293	17	1374051	rs4411554	17	1319765	C	G	0.296	-0.2346	0.04053	Y
cg05465916	17	7819762	rs138596240	17	7923609	G	A	0.018	-1.18	0.16394	Y
cg01735398	17	18907305	rs73306439	17	18866861	T	G	0.039	0.8788	0.114688	Y
cg22332722	18	25754857	rs1944288	18	25749095	C	A	0.246	-0.339	0.047445	Y
cg16705273	18	42262885	rs12456054	18	42077425	A	G	0.127	-0.49391	0.07462	Y
cg16705273	18	42262885	rs78646871	18	42262428	G	A	0.025	-1.00981	0.14558	Y
cg15059065	19	17354961	rs891202	19	17338033	T	C	0.378	0.29868	0.0418	Y
cg22052056	20	31351813	rs34467919	20	31272928	T	C	0.388	-0.2439	0.03179	Y
cg14391586	20	62681296	rs816943	20	62676009	G	A	0.48	0.5708	0.03925	Y
cg00549412	21	43933482	rs6586324	21	43942135	T	C	0.49	0.338	0.04041	Y
CpG.Chr, chromosome of CpG site; CpG.Pos, position of CpG site; mQTL.Chr, chromosome of mQTL; mQTL.Pos, position of mQTL; MAF, minor allele frequency; beta, equals to change in SD of DNA methylation Beta-value per minor allele; SE, standard error; Cis, within 1MB of the CpG site.

## Sheet: S10
Supplementary Table 10. Reported associations of mQTLs in PhenoScanner.
CpG site	mQTL	Chr	Pos	A1	A2	Trait	Ancestry	Study	Year	PMID	Beta	SE	P	Direction	N	N_cases	N_controls	N_studies	Unit	dataset
cg00546117	rs2708630	1	8447404	T	C	Eosinophil percentage of white cells	European	Astle W	2016	27863252	-0.02136	0.003751	1.23e-08	-	173480	0	173480	2	IVNT	Astle-W_Blood-Cell-Traits_EUR_2016
cg00546117	rs2708630	1	8447404	T	C	Allergic disease	European	Ferreira M	2017	29083406	-0.0367	0.006	1.15e-09	-	360838	180129	180709	13	log OR	Ferreira-M_Allergic-Disease_EUR_2017
cg00546117	rs2708630	1	8447404	T	C	Body fat percentage	European	Neale B	2017	UKBB	-0.01135	0.001961	7.1e-09	-	331117	0	331117	1	IVNT	Neale-B_UKBB_EUR_2017
cg00546117	rs2708630	1	8447404	T	C	Diastolic blood pressure	European	Neale B	2017	UKBB	-0.01821	0.002592	2.15e-12	-	317756	0	317756	1	IVNT	Neale-B_UKBB_EUR_2017
cg00546117	rs2708630	1	8447404	T	C	Hayfever, allergic rhinitis or eczema	European	Neale B	2017	UKBB	-0.00639	0.001081	3.44e-09	-	336782	77891	258891	1	risk diff	Neale-B_UKBB_EUR_2017
cg00546117	rs2708630	1	8447404	T	C	Heel bone mineral density	European	Neale B	2017	UKBB	0.02692	0.003278	2.19e-16	+	194398	0	194398	1	IVNT	Neale-B_UKBB_EUR_2017
cg00546117	rs2708630	1	8447404	T	C	Heel bone mineral density left	European	Neale B	2017	UKBB	0.02585	0.004382	3.67e-09	+	106254	0	106254	1	IVNT	Neale-B_UKBB_EUR_2017
cg00546117	rs2708630	1	8447404	T	C	Heel bone mineral density right	European	Neale B	2017	UKBB	0.02877	0.004352	3.81e-11	+	106251	0	106251	1	IVNT	Neale-B_UKBB_EUR_2017
cg00546117	rs2708630	1	8447404	T	C	No blood clot, bronchitis, emphysema, asthma, rhinitis, eczema or allergy diagnosed by doctor	European	Neale B	2017	UKBB	0.006941	0.001198	6.93e-09	+	336782	228530	108252	1	risk diff	Neale-B_UKBB_EUR_2017
cg00546117	rs2708630	1	8447404	T	C	Systolic blood pressure	European	Neale B	2017	UKBB	-0.01657	0.002591	1.59e-10	-	317754	0	317754	1	IVNT	Neale-B_UKBB_EUR_2017
cg00546117	rs2708630	1	8447404	T	C	Time spent using computer	European	Neale B	2017	UKBB	0.01237	0.002266	4.82e-08	+	261987	0	261987	1	-	Neale-B_UKBB_EUR_2017
cg00546117	rs2708630	1	8447404	T	C	Trunk fat percentage	European	Neale B	2017	UKBB	-0.0136	0.002351	7.3e-09	-	331113	0	331113	1	IVNT	Neale-B_UKBB_EUR_2017
cg03260624	rs13447450	1	91965850	C	T	Monocyte count	European	Astle W	2016	27863252	-0.02261	0.003674	7.61e-10	-	173480	0	173480	2	IVNT	Astle-W_Blood-Cell-Traits_EUR_2016
cg03260624	rs13447450	1	91965850	C	T	Monocyte percentage of white cells	European	Astle W	2016	27863252	-0.02072	0.003664	1.57e-08	-	173480	0	173480	2	IVNT	Astle-W_Blood-Cell-Traits_EUR_2016
cg10456541	rs59996641	2	8723959	A	T	High light scatter reticulocyte count	European	Astle W	2016	27863252	-0.02282	0.004127	3.23e-08	-	173480	0	173480	2	IVNT	Astle-W_Blood-Cell-Traits_EUR_2016
cg10456541	rs59996641	2	8723959	A	T	Reticulocyte count	European	Astle W	2016	27863252	-0.02331	0.004134	1.72e-08	-	173480	0	173480	2	IVNT	Astle-W_Blood-Cell-Traits_EUR_2016
cg10456541	rs59996641	2	8723959	A	T	Reticulocyte fraction of red cells	European	Astle W	2016	27863252	-0.02319	0.004132	2e-08	-	173480	0	173480	2	IVNT	Astle-W_Blood-Cell-Traits_EUR_2016
cg00883689	rs4455200	2	54801591	A	T	Heel bone mineral density	European	Neale B	2017	UKBB	0.03182	0.003629	1.84e-18	+	194398	0	194398	1	IVNT	Neale-B_UKBB_EUR_2017
cg00883689	rs4455200	2	54801591	A	T	Heel bone mineral density left	European	Neale B	2017	UKBB	0.03028	0.004865	4.9e-10	+	106254	0	106254	1	IVNT	Neale-B_UKBB_EUR_2017
cg00883689	rs4455200	2	54801591	A	T	Heel bone mineral density right	European	Neale B	2017	UKBB	0.03174	0.004835	5.28e-11	+	106251	0	106251	1	IVNT	Neale-B_UKBB_EUR_2017
cg18482892	rs35983891	3	56831267	C	T	Mean platelet volume	European	Astle W	2016	27863252	-0.04568	0.003698	4.57e-35	-	173480	0	173480	2	IVNT	Astle-W_Blood-Cell-Traits_EUR_2016
cg18482892	rs35983891	3	56831267	C	T	Platelet count	European	Astle W	2016	27863252	0.02857	0.003729	1.83e-14	+	173480	0	173480	2	IVNT	Astle-W_Blood-Cell-Traits_EUR_2016
cg17865955	rs28360584	6	33606524	C	G	Platelet count	European	Astle W	2016	27863252	-0.06689	0.005366	1.15e-35	-	173480	0	173480	2	IVNT	Astle-W_Blood-Cell-Traits_EUR_2016
cg17865955	rs28360584	6	33606524	C	G	Plateletcrit	European	Astle W	2016	27863252	-0.07677	0.00538	3.38e-46	-	173480	0	173480	2	IVNT	Astle-W_Blood-Cell-Traits_EUR_2016
cg17865955	rs28360584	6	33606524	C	G	Allergic disease	European	Ferreira M	2017	29083406	0.0498	0.0085	5.53e-09	+	360838	180129	180709	13	log OR	Ferreira-M_Allergic-Disease_EUR_2017
cg17865955	rs28360584	6	33606524	C	G	Hayfever, allergic rhinitis or eczema	European	Neale B	2017	UKBB	0.008763	0.00151	6.48e-09	+	336782	77891	258891	1	risk diff	Neale-B_UKBB_EUR_2017
cg17865955	rs28360584	6	33606524	C	G	Height	European	Neale B	2017	UKBB	-0.02089	0.002538	1.9e-16	-	336474	0	336474	1	IVNT	Neale-B_UKBB_EUR_2017
cg17865955	rs28360584	6	33606524	C	G	No blood clot, bronchitis, emphysema, asthma, rhinitis, eczema or allergy diagnosed by doctor	European	Neale B	2017	UKBB	-0.01064	0.001673	2.01e-10	-	336782	228530	108252	1	risk diff	Neale-B_UKBB_EUR_2017
cg17865955	rs28360584	6	33606524	C	G	Sitting height	European	Neale B	2017	UKBB	-0.01974	0.002761	8.79e-13	-	336172	0	336172	1	IVNT	Neale-B_UKBB_EUR_2017
cg17865955	rs6926568	6	33597079	C	T	Platelet count	European	Astle W	2016	27863252	-0.04982	0.004091	4.13e-34	-	173480	0	173480	2	IVNT	Astle-W_Blood-Cell-Traits_EUR_2016
cg17865955	rs6926568	6	33597079	C	T	Plateletcrit	European	Astle W	2016	27863252	-0.05851	0.004103	3.99e-46	-	173480	0	173480	2	IVNT	Astle-W_Blood-Cell-Traits_EUR_2016
cg17865955	rs6926568	6	33597079	C	T	Height	European	Neale B	2017	UKBB	-0.01155	0.001932	2.21e-09	-	336474	0	336474	1	IVNT	Neale-B_UKBB_EUR_2017
cg17865955	rs6926568	6	33597079	C	T	Rheumatoid arthritis	European	Okada Y	2014	24390342	-0.09531	0.01856	1.2e-08	-	58284	14361	43923	18	log OR	Okada-Y_RA_EUR_2014
cg05593667	rs7755718	6	35489971	A	G	Lymphocyte count	European	Astle W	2016	27863252	0.05524	0.00794	3.47e-12	+	173480	0	173480	2	IVNT	Astle-W_Blood-Cell-Traits_EUR_2016
cg07104958	rs4418752	10	46102971	C	T	High light scatter percentage of red cells	European	Astle W	2016	27863252	0.08315	0.009737	1.35e-17	+	173480	0	173480	2	IVNT	Astle-W_Blood-Cell-Traits_EUR_2016
cg07104958	rs4418752	10	46102971	C	T	High light scatter reticulocyte count	European	Astle W	2016	27863252	0.0757	0.009736	7.54e-15	+	173480	0	173480	2	IVNT	Astle-W_Blood-Cell-Traits_EUR_2016
cg07104958	rs4418752	10	46102971	C	T	Immature fraction of reticulocytes	European	Astle W	2016	27863252	0.09645	0.009645	1.53e-23	+	173480	0	173480	2	IVNT	Astle-W_Blood-Cell-Traits_EUR_2016
cg07104958	rs4418752	10	46102971	C	T	Mean corpuscular hemoglobin	European	Astle W	2016	27863252	0.08394	0.009618	2.61e-18	+	173480	0	173480	2	IVNT	Astle-W_Blood-Cell-Traits_EUR_2016
cg07104958	rs4418752	10	46102971	C	T	Mean corpuscular volume	European	Astle W	2016	27863252	0.09368	0.009589	1.52e-22	+	173480	0	173480	2	IVNT	Astle-W_Blood-Cell-Traits_EUR_2016
cg19939077	rs2181080	10	81121960	G	A	High light scatter percentage of red cells	European	Astle W	2016	27863252	0.02338	0.003592	7.53e-11	+	173480	0	173480	2	IVNT	Astle-W_Blood-Cell-Traits_EUR_2016
cg19939077	rs2181080	10	81121960	G	A	High light scatter reticulocyte count	European	Astle W	2016	27863252	0.02349	0.003592	6.13e-11	+	173480	0	173480	2	IVNT	Astle-W_Blood-Cell-Traits_EUR_2016
cg19939077	rs2181080	10	81121960	G	A	Reticulocyte count	European	Astle W	2016	27863252	0.01985	0.003599	3.47e-08	+	173480	0	173480	2	IVNT	Astle-W_Blood-Cell-Traits_EUR_2016
cg19939077	rs2181080	10	81121960	G	A	Reticulocyte fraction of red cells	European	Astle W	2016	27863252	0.01962	0.003597	4.89e-08	+	173480	0	173480	2	IVNT	Astle-W_Blood-Cell-Traits_EUR_2016
cg19939077	rs2181080	10	81121960	G	A	Height	European	GIANT	2010	20881960	NA	NA	2.68e-08	NA	132889	0	132889	46	Z-score	GIANT_Height_EUR_2010
cg19939077	rs2181080	10	81121960	G	A	Height	European	GIANT	2013	23754948	-0.0246	0.004165	3.48e-09	-	133585	0	133585	46	Z-score	GIANT_Height_EUR_2013
cg19939077	rs2181080	10	81121960	G	A	Height	European	GIANT	2014	25282103	-0.029	0.0029	1.9e-23	-	253084	0	253084	79	Z-score	GIANT_Height_EUR_2014
cg19939077	rs2181080	10	81121960	G	A	Height	European	GIANT	2010	20881960	NA	NA	2.68e-08	NA	133653	-	-	-	-	GRASP
cg19939077	rs2181080	10	81121960	G	A	Arm fat-free mass left	European	Neale B	2017	UKBB	-0.008884	0.001549	9.81e-09	-	331159	0	331159	1	IVNT	Neale-B_UKBB_EUR_2017
cg19939077	rs2181080	10	81121960	G	A	Arm fat-free mass right	European	Neale B	2017	UKBB	-0.009036	0.001518	2.67e-09	-	331221	0	331221	1	IVNT	Neale-B_UKBB_EUR_2017
cg19939077	rs2181080	10	81121960	G	A	Arm predicted mass left	European	Neale B	2017	UKBB	-0.008786	0.001544	1.26e-08	-	331146	0	331146	1	IVNT	Neale-B_UKBB_EUR_2017
cg19939077	rs2181080	10	81121960	G	A	Arm predicted mass right	European	Neale B	2017	UKBB	-0.009406	0.001513	5.1e-10	-	331216	0	331216	1	IVNT	Neale-B_UKBB_EUR_2017
cg19939077	rs2181080	10	81121960	G	A	Basal metabolic rate	European	Neale B	2017	UKBB	-0.01005	0.001616	4.98e-10	-	331307	0	331307	1	IVNT	Neale-B_UKBB_EUR_2017
cg19939077	rs2181080	10	81121960	G	A	Comparative height size at age 10	European	Neale B	2017	UKBB	-0.01343	0.001664	6.88e-16	-	332021	0	332021	1	-	Neale-B_UKBB_EUR_2017
cg19939077	rs2181080	10	81121960	G	A	Height	European	Neale B	2017	UKBB	-0.02225	0.001731	8.56e-38	-	336474	0	336474	1	IVNT	Neale-B_UKBB_EUR_2017
cg19939077	rs2181080	10	81121960	G	A	Leg fat-free mass left	European	Neale B	2017	UKBB	-0.009214	0.001605	9.35e-09	-	331258	0	331258	1	IVNT	Neale-B_UKBB_EUR_2017
cg19939077	rs2181080	10	81121960	G	A	Leg fat-free mass right	European	Neale B	2017	UKBB	-0.009509	0.001604	3.06e-09	-	331285	0	331285	1	IVNT	Neale-B_UKBB_EUR_2017
cg19939077	rs2181080	10	81121960	G	A	Leg predicted mass left	European	Neale B	2017	UKBB	-0.009144	0.001594	9.62e-09	-	331253	0	331253	1	IVNT	Neale-B_UKBB_EUR_2017
cg19939077	rs2181080	10	81121960	G	A	Leg predicted mass right	European	Neale B	2017	UKBB	-0.009383	0.001594	3.91e-09	-	331285	0	331285	1	IVNT	Neale-B_UKBB_EUR_2017
cg19939077	rs2181080	10	81121960	G	A	Sitting height	European	Neale B	2017	UKBB	-0.01712	0.001884	1e-19	-	336172	0	336172	1	IVNT	Neale-B_UKBB_EUR_2017
cg19939077	rs2181080	10	81121960	G	A	Trunk fat-free mass	European	Neale B	2017	UKBB	-0.01064	0.001535	4.14e-12	-	331030	0	331030	1	IVNT	Neale-B_UKBB_EUR_2017
cg19939077	rs2181080	10	81121960	G	A	Trunk predicted mass	European	Neale B	2017	UKBB	-0.01067	0.00153	3.13e-12	-	330995	0	330995	1	IVNT	Neale-B_UKBB_EUR_2017
cg19939077	rs2181080	10	81121960	G	A	Whole body fat-free mass	European	Neale B	2017	UKBB	-0.01045	0.001541	1.19e-11	-	331291	0	331291	1	IVNT	Neale-B_UKBB_EUR_2017
cg19939077	rs2181080	10	81121960	G	A	Whole body water mass	European	Neale B	2017	UKBB	-0.0105	0.001543	1e-11	-	331315	0	331315	1	IVNT	Neale-B_UKBB_EUR_2017
cg20204986	rs11824258	11	32442275	A	G	Leiomyoma of uterus	European	Neale B	2017	UKBB	-0.001967	0.0003267	1.73e-09	-	337199	4351	332848	1	risk diff	Neale-B_UKBB_EUR_2017
cg12616487	rs12808829	11	62378660	A	G	Forced expiratory volume in 1-second	European	Neale B	2017	UKBB	0.0121	0.002151	1.88e-08	+	307638	0	307638	1	IVNT	Neale-B_UKBB_EUR_2017
cg12616487	rs12808829	11	62378660	A	G	Forced expiratory volume in 1-second, best measure	European	Neale B	2017	UKBB	0.01477	0.002367	4.35e-10	+	255492	0	255492	1	IVNT	Neale-B_UKBB_EUR_2017
cg12616487	rs12808829	11	62378660	A	G	Forced expiratory volume in 1-second, predicted percentage	European	Neale B	2017	UKBB	0.02746	0.004405	4.6e-10	+	110423	0	110423	1	IVNT	Neale-B_UKBB_EUR_2017
cg12616487	rs12808829	11	62378660	A	G	Forced vital capacity, best measure	European	Neale B	2017	UKBB	0.01284	0.002241	1.02e-08	+	255492	0	255492	1	IVNT	Neale-B_UKBB_EUR_2017
cg12616487	rs12808829	11	62378660	A	G	Impedance of arm left	European	Neale B	2017	UKBB	-0.01136	0.001775	1.54e-10	-	331292	0	331292	1	IVNT	Neale-B_UKBB_EUR_2017
cg12616487	rs12808829	11	62378660	A	G	Impedance of arm right	European	Neale B	2017	UKBB	-0.01303	0.001767	1.68e-13	-	331279	0	331279	1	IVNT	Neale-B_UKBB_EUR_2017
cg10816169	rs3741368	11	66083782	A	G	Height	European	Neale B	2017	UKBB	-0.01023	0.001746	4.68e-09	-	336474	0	336474	1	IVNT	Neale-B_UKBB_EUR_2017
cg26430287	rs62006055	15	67439629	A	G	Height	European	Neale B	2017	UKBB	0.01177	0.002007	4.56e-09	+	336474	0	336474	1	IVNT	Neale-B_UKBB_EUR_2017
cg03603530	rs1127231	16	69354963	A	G	Height	European	Neale B	2017	UKBB	0.01294	0.001843	2.24e-12	+	336474	0	336474	1	IVNT	Neale-B_UKBB_EUR_2017
cg03603530	rs1127231	16	69354963	A	G	Sitting height	European	Neale B	2017	UKBB	0.01385	0.002005	4.99e-12	+	336172	0	336172	1	IVNT	Neale-B_UKBB_EUR_2017
cg14330293	rs4411554	17	1319765	C	G	Granulocyte count	European	Astle W	2016	27863252	-0.02421	0.00401	1.56e-09	-	173480	0	173480	2	IVNT	Astle-W_Blood-Cell-Traits_EUR_2016
cg14330293	rs4411554	17	1319765	C	G	Lymphocyte percentage of white cells	European	Astle W	2016	27863252	0.02334	0.003978	4.47e-09	+	173480	0	173480	2	IVNT	Astle-W_Blood-Cell-Traits_EUR_2016
cg14330293	rs4411554	17	1319765	C	G	Myeloid white cell count	European	Astle W	2016	27863252	-0.0255	0.00402	2.25e-10	-	173480	0	173480	2	IVNT	Astle-W_Blood-Cell-Traits_EUR_2016
cg14330293	rs4411554	17	1319765	C	G	Neutrophil count	European	Astle W	2016	27863252	-0.02317	0.004	6.94e-09	-	173480	0	173480	2	IVNT	Astle-W_Blood-Cell-Traits_EUR_2016
cg14330293	rs4411554	17	1319765	C	G	Sum basophil neutrophil counts	European	Astle W	2016	27863252	-0.02327	0.004007	6.32e-09	-	173480	0	173480	2	IVNT	Astle-W_Blood-Cell-Traits_EUR_2016
cg14330293	rs4411554	17	1319765	C	G	Sum neutrophil eosinophil counts	European	Astle W	2016	27863252	-0.02413	0.004003	1.66e-09	-	173480	0	173480	2	IVNT	Astle-W_Blood-Cell-Traits_EUR_2016
cg16705273	rs12456054	18	42077425	A	G	Granulocyte count	European	Astle W	2016	27863252	0.02933	0.005365	4.59e-08	+	173480	0	173480	2	IVNT	Astle-W_Blood-Cell-Traits_EUR_2016
cg16705273	rs12456054	18	42077425	A	G	Lymphocyte percentage of white cells	European	Astle W	2016	27863252	-0.03273	0.005323	7.82e-10	-	173480	0	173480	2	IVNT	Astle-W_Blood-Cell-Traits_EUR_2016
cg16705273	rs12456054	18	42077425	A	G	Mean platelet volume	European	Astle W	2016	27863252	0.04015	0.005414	1.21e-13	+	173480	0	173480	2	IVNT	Astle-W_Blood-Cell-Traits_EUR_2016
cg16705273	rs12456054	18	42077425	A	G	Myeloid white cell count	European	Astle W	2016	27863252	0.03	0.005381	2.46e-08	+	173480	0	173480	2	IVNT	Astle-W_Blood-Cell-Traits_EUR_2016
cg16705273	rs12456054	18	42077425	A	G	Neutrophil count	European	Astle W	2016	27863252	0.03091	0.005352	7.67e-09	+	173480	0	173480	2	IVNT	Astle-W_Blood-Cell-Traits_EUR_2016
cg16705273	rs12456054	18	42077425	A	G	Neutrophil percentage of white cells	European	Astle W	2016	27863252	0.03005	0.005331	1.73e-08	+	173480	0	173480	2	IVNT	Astle-W_Blood-Cell-Traits_EUR_2016
cg16705273	rs12456054	18	42077425	A	G	Platelet count	European	Astle W	2016	27863252	0.04125	0.005454	3.96e-14	+	173480	0	173480	2	IVNT	Astle-W_Blood-Cell-Traits_EUR_2016
cg16705273	rs12456054	18	42077425	A	G	Plateletcrit	European	Astle W	2016	27863252	0.07055	0.005475	5.38e-38	+	173480	0	173480	2	IVNT	Astle-W_Blood-Cell-Traits_EUR_2016
cg16705273	rs12456054	18	42077425	A	G	Sum basophil neutrophil counts	European	Astle W	2016	27863252	0.03017	0.005361	1.82e-08	+	173480	0	173480	2	IVNT	Astle-W_Blood-Cell-Traits_EUR_2016
cg16705273	rs12456054	18	42077425	A	G	Sum neutrophil eosinophil counts	European	Astle W	2016	27863252	0.0301	0.005356	1.91e-08	+	173480	0	173480	2	IVNT	Astle-W_Blood-Cell-Traits_EUR_2016
cg14391586	rs816943	20	62676009	G	A	Varicose veins of lower extremities	European	Neale B	2017	UKBB	-0.0019	0.0003477	4.64e-08	-	337199	6958	330241	1	risk diff	Neale-B_UKBB_EUR_2017

[truncated: 2 more sheets: S11, S12]
